# Supplementary material for: ﻿Unveiling four new taxa and Nigrosynnemanatarajanensis comb. nov. in Stachybotryaceae (Hypocreales) from monocotyledon plants in Guangdong Province, China
Source: MycoKeys. 2025 Mar 5;114:299–327. doi: 10.3897/mycokeys.114.139325 (PMC11905103; doi:10.3897/mycokeys.114.139325)
Supplement: XML Treatment for Brevistachys wurfbainiae [file mycokeys.114.139325-treatment1.xml]

<!DOCTYPE tp:taxon-treatment
  PUBLIC "-//TaxonX//DTD Taxonomic Treatment Publishing DTD v0 20100105//EN" "tax-treatment-NSO.dtd">
<tp:taxon-treatment xmlns:tp="http://www.plazi.org/taxpub"><tp:treatment-meta><kwd-group><label>Taxon classification</label><kwd>
                <named-content content-type="kingdom">Fungi</named-content>
              </kwd><kwd>
                <named-content content-type="order">Hypocreales</named-content>
              </kwd><kwd>
                <named-content content-type="family">Stachybotryaceae</named-content>
              </kwd></kwd-group><mixed-citation publication-type="journal"><person-group><name><surname>Liao</surname><given-names>Chunfang</given-names></name><name><surname>Doilom</surname><given-names>Mingkwan</given-names></name><name><surname>Bhat</surname><given-names>D. Jayarama</given-names></name><name><surname>Thilini Chethana</surname><given-names>Kandawatte Wedaralalage</given-names></name><name><surname>Tangtrakulwanich</surname><given-names>Khanobporn</given-names></name><name><surname>Yang</surname><given-names>Yunhui</given-names></name><name><surname>Al-Otibi</surname><given-names>Fatimah</given-names></name><name><surname>Hyde</surname><given-names>Kevin D.</given-names></name><name><surname>Dong</surname><given-names>Wei</given-names></name></person-group><article-title>﻿Unveiling four new taxa and <italic><tp:taxon-name><tp:taxon-name-part taxon-name-part-type="genus" reg="Nigrosynnema">Nigrosynnema</tp:taxon-name-part><tp:taxon-name-part taxon-name-part-type="species" reg="natarajanensis">natarajanensis</tp:taxon-name-part></tp:taxon-name></italic> comb. nov. in <tp:taxon-name><tp:taxon-name-part taxon-name-part-type="family">Stachybotryaceae</tp:taxon-name-part></tp:taxon-name> (<tp:taxon-name><tp:taxon-name-part taxon-name-part-type="order">Hypocreales</tp:taxon-name-part></tp:taxon-name>) from monocotyledon plants in Guangdong Province, China</article-title><source>MycoKeys</source><day>05</day><month>03</month><year>2025</year><volume>114</volume><fpage>299</fpage><lpage>327</lpage><pub-id pub-id-type="doi">10.3897/mycokeys.114.139325</pub-id></mixed-citation></tp:treatment-meta><tp:nomenclature><label>﻿</label><tp:taxon-name>
              <object-id xmlns:xlink="http://www.w3.org/1999/xlink" content-type="arpha" xlink:type="simple">B7ABE979-3743-55CB-BBC2-ECDDF53A6B59</object-id>
              <tp:taxon-name-part taxon-name-part-type="genus" reg="Brevistachys">Brevistachys</tp:taxon-name-part>
              <tp:taxon-name-part taxon-name-part-type="species" reg="wurfbainiae">wurfbainiae</tp:taxon-name-part>
              <object-id xmlns:xlink="http://www.w3.org/1999/xlink" xlink:type="simple">Index Fungorum: IF902005</object-id>
              <object-id xmlns:xlink="http://www.w3.org/1999/xlink" xlink:type="simple">Facesoffungi Number: FoF15745</object-id>
            </tp:taxon-name><tp:taxon-authority>C.F. Liao, K.D. Hyde &amp; Doilom</tp:taxon-authority><tp:taxon-status xmlns:xlink="http://www.w3.org/1999/xlink" xlink:type="simple">sp. nov.</tp:taxon-status><xref ref-type="fig" rid="F2">Fig. 2</xref></tp:nomenclature><tp:treatment-sec sec-type="etymology" id="SECID0E6HHK"><title>Etymology.</title><p>In reference to the host genus <italic>Wurfbainia</italic>, from which the holotype was isolated.</p></tp:treatment-sec><tp:treatment-sec sec-type="Holotype" id="SECID0EMIHK"><title>Holotype.</title><p><abbrev xmlns:xlink="http://www.w3.org/1999/xlink" content-type="institution" xlink:title="Mycological Herbarium of Zhongkai University of Agriculture and Engineering" id="ABBRID0ESIHK" xlink:type="simple">MHZU</abbrev> 23-0254.</p></tp:treatment-sec><tp:treatment-sec sec-type="description" id="SECID0EXIHK"><title>Description.</title><p><bold><italic>Saprobic</italic></bold> on dead stem of <italic><tp:taxon-name><tp:taxon-name-part taxon-name-part-type="genus" reg="Wurfbainia">Wurfbainia</tp:taxon-name-part><tp:taxon-name-part taxon-name-part-type="species" reg="villosa">villosa</tp:taxon-name-part></tp:taxon-name></italic>. <bold><italic>Sexual morph</italic></bold>: undetermined. <bold><italic>Asexual morph</italic></bold>: Colonies superficial on host substrate, effuse, hairy, gregarious, with numerous dark conidia on the substrate visible as black granular powder. <bold><italic>Conidiophores</italic></bold> 80–235 × 3–5.5 µm (av. 155 × 4.5 μm, n = 20), macronematous, mononematous, erect, simple, unbranched, straight or flexuous, subcylindrical, unevenly olivaceous brown, 1–3-septate, not constricted at the septa, smooth-walled to finely verruculose in the above half, thick-walled, with bulbous apices, bearing 5–8 conidiogenous cells at the tip, often intermixed with setiferous, flexuous, sterile filaments. <bold><italic>Setae</italic></bold> 230–390 × 3–6 µm (av. 305 × 4.5 μm, n = 20), arising from the basal stroma, adjacent to cells that give rise to fertile conidiophores, unbranched, straight, and subhyaline at base, mostly flexuous, olivaceous green, in above half, moderately thick-walled, smooth, septate, acute at apex. <bold><italic>Conidiogenous cells</italic></bold> 6–10 × 4–7 µm (av. 7.5 × 5.5 μm, n = 30), enteroblastic, monophialidic, discrete, determinate, terminal, elongate doliiform, pale to dark brown, smooth-walled, with a conspicuous collarette. <bold><italic>Conidia</italic></bold> 5–9 µm diam. (av. 7 μm, n = 30), acrogenous, solitary, dry, obovoid to subglobose, aseptate, hyaline, and smooth-walled when young, pale brown, mostly olivaceous to dark brown, verrucose to warty-surfaced at maturity.</p></tp:treatment-sec><tp:treatment-sec sec-type="description" id="SECID0E6JHK"><title>Culture characteristics.</title><p>Colonies on PDA reaching 2 cm in two weeks at 28 ± 2 °C, medium dense, raised, sparse, filamentous, floccose to fluffy, velvety, filiform at margin, cream to pale brown from above; brown to pale luteous from reverse.</p></tp:treatment-sec><tp:treatment-sec sec-type="material" id="SECID0EEKHK"><title>Material examined.</title><p>China • Guangdong Province, Yangchun City, Yongning Town (<named-content xmlns:xlink="http://www.w3.org/1999/xlink" content-type="dwc:verbatimCoordinates" xlink:type="simple"><named-content content-type="geo-json" specific-use="{&#34;type&#34;:&#34;Point&#34;,&#34;coordinates&#34;:[111.609037,22.256185]}" id="NCID0ENKHK" xlink:type="simple">22.256185°N, 111.609037°E</named-content></named-content>, 270 m), on dead stems of <italic><tp:taxon-name><tp:taxon-name-part taxon-name-part-type="genus" reg="Wurfbainia">Wurfbainia</tp:taxon-name-part><tp:taxon-name-part taxon-name-part-type="species" reg="villosa">villosa</tp:taxon-name-part></tp:taxon-name></italic> (Lour.) Škorničk. &amp; A.D. Poulsen. (<tp:taxon-name><tp:taxon-name-part taxon-name-part-type="family">Zingiberaceae</tp:taxon-name-part></tp:taxon-name>), 10 April 2022, C.F. Liao &amp; Y.H. Yang, YAM16 (<abbrev xmlns:xlink="http://www.w3.org/1999/xlink" content-type="institution" xlink:title="Mycological Herbarium of Zhongkai University of Agriculture and Engineering" id="ABBRID0ECLHK" xlink:type="simple">MHZU</abbrev> 23-0254, holotype) • ex-type, <abbrev xmlns:xlink="http://www.w3.org/1999/xlink" content-type="institution" xlink:title="Zhongkai University of Agriculture and Engineering Culture Collection" id="ABBRID0EHLHK" xlink:type="simple">ZHKUCC</abbrev> 23-1011 • <italic>ibid</italic>., living culture <abbrev xmlns:xlink="http://www.w3.org/1999/xlink" content-type="institution" xlink:title="Zhongkai University of Agriculture and Engineering Culture Collection" id="ABBRID0EOLHK" xlink:type="simple">ZHKUCC</abbrev> 23-1012, and <abbrev xmlns:xlink="http://www.w3.org/1999/xlink" content-type="institution" xlink:title="Zhongkai University of Agriculture and Engineering Culture Collection" id="ABBRID0ETLHK" xlink:type="simple">ZHKUCC</abbrev> 23-1013.</p><fig id="F2" position="float" orientation="portrait"><object-id xmlns:xlink="http://www.w3.org/1999/xlink" content-type="doi" xlink:type="simple">10.3897/mycokeys.114.139325.figure2</object-id><object-id xmlns:xlink="http://www.w3.org/1999/xlink" content-type="arpha" xlink:type="simple">CADBD260-A9F8-5208-82DC-C0ACF59EF61D</object-id><label>Figure 2.</label><caption><p><italic><tp:taxon-name><tp:taxon-name-part taxon-name-part-type="genus" reg="Brevistachys">Brevistachys</tp:taxon-name-part><tp:taxon-name-part taxon-name-part-type="species" reg="wurfbainiae">wurfbainiae</tp:taxon-name-part></tp:taxon-name></italic> (<abbrev xmlns:xlink="http://www.w3.org/1999/xlink" content-type="institution" xlink:title="Mycological Herbarium of Zhongkai University of Agriculture and Engineering" id="ABBRID0ELMHK" xlink:type="simple">MHZU</abbrev> 23-0254, holotype) <bold>a, b</bold> colonies on the surface substrate <bold>c, d</bold> conidiophores, setae or conidiophore-like (arrow), conidiogenous cells, and conidia <bold>e, f</bold> conidiogenous cells with conidia <bold>g</bold> conidia <bold>h</bold> germinated conidium <bold>i, j</bold> colonies on PDA (front and below). Scale bars: 100 µm (<bold>b–d</bold>); 10 µm (<bold>e, f</bold>); 5 µm (<bold>g</bold>); 20 µm (<bold>h</bold>).</p></caption><graphic xmlns:xlink="http://www.w3.org/1999/xlink" xlink:href="mycokeys-114-299-g002.jpg" position="float" orientation="portrait" xlink:type="simple" id="oo_1269927.jpg"><uri content-type="original_file" xlink:type="simple">https://binary.pensoft.net/fig/1269927</uri></graphic></fig></tp:treatment-sec><tp:treatment-sec sec-type="notes" id="SECID0EJNHK"><title>Notes.</title><p><italic><tp:taxon-name><tp:taxon-name-part taxon-name-part-type="genus" reg="Brevistachys">Brevistachys</tp:taxon-name-part><tp:taxon-name-part taxon-name-part-type="species" reg="wurfbainiae">wurfbainiae</tp:taxon-name-part></tp:taxon-name></italic> differs from other known species in the genus <italic><tp:taxon-name><tp:taxon-name-part taxon-name-part-type="genus" reg="Brevistachys">Brevistachys</tp:taxon-name-part></tp:taxon-name></italic> by having erect to flexuous, sterile, setiferous filaments intermixed with fertile conidiophores. <italic><tp:taxon-name><tp:taxon-name-part taxon-name-part-type="genus" reg="Brevistachys">Brevistachys</tp:taxon-name-part><tp:taxon-name-part taxon-name-part-type="species" reg="wurfbainiae">wurfbainiae</tp:taxon-name-part></tp:taxon-name></italic> resembles <italic><tp:taxon-name><tp:taxon-name-part taxon-name-part-type="genus" reg="Brevistachys">B.</tp:taxon-name-part><tp:taxon-name-part taxon-name-part-type="species" reg="subsimplex">subsimplex</tp:taxon-name-part></tp:taxon-name></italic> but differs from the latter in having slightly longer conidiophores with bulbous apices (80–235 × 3–5.5 µm vs. 80–200 (most frequently 100–140) × 3–5.5 µm) and shorter conidiogenous cells (6–10 × 4–7 µm vs. 8–13 × 4–6 µm). The conidiophores of <italic><tp:taxon-name><tp:taxon-name-part taxon-name-part-type="genus" reg="Brevistachys">B.</tp:taxon-name-part><tp:taxon-name-part taxon-name-part-type="species" reg="wurfbainiae">wurfbainiae</tp:taxon-name-part></tp:taxon-name></italic> are 1–3-septate, while they are 2–6-septate in <italic><tp:taxon-name><tp:taxon-name-part taxon-name-part-type="genus" reg="Brevistachys">B.</tp:taxon-name-part><tp:taxon-name-part taxon-name-part-type="species" reg="subsimplex">subsimplex</tp:taxon-name-part></tp:taxon-name></italic> (<xref ref-type="bibr" rid="B11">Deighton 1960</xref>). The phylogenetic analyses revealed that <italic><tp:taxon-name><tp:taxon-name-part taxon-name-part-type="genus" reg="Brevistachys">B.</tp:taxon-name-part><tp:taxon-name-part taxon-name-part-type="species" reg="wurfbainiae">wurfbainiae</tp:taxon-name-part></tp:taxon-name></italic> (<abbrev xmlns:xlink="http://www.w3.org/1999/xlink" content-type="institution" xlink:title="Zhongkai University of Agriculture and Engineering Culture Collection" id="ABBRID0E3PHK" xlink:type="simple">ZHKUCC</abbrev> 23-1011, <abbrev xmlns:xlink="http://www.w3.org/1999/xlink" content-type="institution" xlink:title="Zhongkai University of Agriculture and Engineering Culture Collection" id="ABBRID0EBQHK" xlink:type="simple">ZHKUCC</abbrev> 23-1012, and <abbrev xmlns:xlink="http://www.w3.org/1999/xlink" content-type="institution" xlink:title="Zhongkai University of Agriculture and Engineering Culture Collection" id="ABBRID0EGQHK" xlink:type="simple">ZHKUCC</abbrev> 23-1013) formed a separate branch from <italic><tp:taxon-name><tp:taxon-name-part taxon-name-part-type="genus" reg="Brevistachys">B.</tp:taxon-name-part><tp:taxon-name-part taxon-name-part-type="species" reg="subsimplex">subsimplex</tp:taxon-name-part></tp:taxon-name></italic> (ex-type CBS 100155) with 75% <abbrev xmlns:xlink="http://www.w3.org/1999/xlink" xlink:title="maximum likelihood" id="ABBRID0EWQHK" xlink:type="simple">ML</abbrev> bootstrap support and 0.93 BYPP (Fig. <xref ref-type="fig" rid="F1">1</xref>). Based on distinct morphology and phylogenetic support, we propose <italic><tp:taxon-name><tp:taxon-name-part taxon-name-part-type="genus" reg="Brevistachys">B.</tp:taxon-name-part><tp:taxon-name-part taxon-name-part-type="species" reg="wurfbainiae">wurfbainiae</tp:taxon-name-part></tp:taxon-name></italic> as a new species.</p></tp:treatment-sec><tp:treatment-sec><!--Section generated to contain objects referenced in tp:taxon-treatment.--><fig id="F1" position="float" orientation="portrait"><object-id xmlns:xlink="http://www.w3.org/1999/xlink" content-type="doi" xlink:type="simple">10.3897/mycokeys.114.139325.figure1</object-id><object-id xmlns:xlink="http://www.w3.org/1999/xlink" content-type="arpha" xlink:type="simple">6A65CE46-83A1-589C-8DB5-C28B9C7C2D0C</object-id><label>Figure 1.</label><caption><p>Phylogram generated from maximum likelihood analysis (RAxML) of strains in <tp:taxon-name><tp:taxon-name-part taxon-name-part-type="family">Stachybotryaceae</tp:taxon-name-part></tp:taxon-name> based on the combined <italic><abbrev xmlns:xlink="http://www.w3.org/1999/xlink" xlink:title="calmodulin" id="ABBRID0ESEHK" xlink:type="simple">cmdA</abbrev></italic>, <abbrev xmlns:xlink="http://www.w3.org/1999/xlink" xlink:title="internal transcribed spacer" id="ABBRID0EWEHK" xlink:type="simple">ITS</abbrev>, <abbrev xmlns:xlink="http://www.w3.org/1999/xlink" xlink:title="large subunit nuclear rDNA" id="ABBRID0E1EHK" xlink:type="simple">LSU</abbrev>, <italic><abbrev xmlns:xlink="http://www.w3.org/1999/xlink" xlink:title="RNA polymerase II second largest subunit" id="ABBRID0E6EHK" xlink:type="simple">rpb2</abbrev></italic>, <italic><abbrev xmlns:xlink="http://www.w3.org/1999/xlink" xlink:title="partial translation elongation factor 1-α" id="ABBRID0EEFHK" xlink:type="simple">tef1-α</abbrev></italic>, and <italic><abbrev xmlns:xlink="http://www.w3.org/1999/xlink" xlink:title="β-tubulin" id="ABBRID0EJFHK" xlink:type="simple">tub2</abbrev></italic> sequence data. Maximum likelihood bootstrap values ≥ 70% (<abbrev xmlns:xlink="http://www.w3.org/1999/xlink" xlink:title="maximum likelihood" id="ABBRID0ENFHK" xlink:type="simple">ML</abbrev>) and Bayesian posterior probabilities ≥ 0.90 (<abbrev xmlns:xlink="http://www.w3.org/1999/xlink" xlink:title="maximum likelihood" id="ABBRID0ERFHK" xlink:type="simple">ML</abbrev>/BYPP) are provided at the nodes. The tree is rooted with <italic><tp:taxon-name><tp:taxon-name-part taxon-name-part-type="genus" reg="Fusarium">Fusarium</tp:taxon-name-part><tp:taxon-name-part taxon-name-part-type="species" reg="sambucinum">sambucinum</tp:taxon-name-part></tp:taxon-name></italic> strains CBS 136.24 and CBS 146.95. The hyphen (-) represents support values &lt; 70% <abbrev xmlns:xlink="http://www.w3.org/1999/xlink" xlink:title="maximum likelihood" id="ABBRID0EAGHK" xlink:type="simple">ML</abbrev> and &lt; 0.90 BYPP. The ex-type strains are denoted as “<sup>T</sup>”, while the newly isolated strains are highlighted in blue.</p></caption><graphic xmlns:xlink="http://www.w3.org/1999/xlink" xlink:href="mycokeys-114-299-g001.jpg" position="float" orientation="portrait" xlink:type="simple" id="oo_1269926.jpg"><uri content-type="original_file" xlink:type="simple">https://binary.pensoft.net/fig/1269926</uri></graphic></fig></tp:treatment-sec><ref-list><ref id="B11"><mixed-citation xmlns:xlink="http://www.w3.org/1999/xlink" xlink:type="simple"><person-group><name name-style="western"><surname>Deighton</surname><given-names>FC</given-names></name></person-group> (<year>1960</year>) <article-title>African <tp:taxon-name><tp:taxon-name-part taxon-name-part-type="kingdom">Fungi</tp:taxon-name-part></tp:taxon-name>. I.</article-title><source>Mycological Papers</source><volume>78</volume>: <fpage>1</fpage>–<lpage>43</lpage>. <ext-link xlink:href="10.1016/S0007-1536(60)80034-4" ext-link-type="doi" xlink:type="simple">https://doi.org/10.1016/S0007-1536(60)80034-4</ext-link></mixed-citation></ref></ref-list></tp:taxon-treatment>
