# Supplementary material for: ﻿Unveiling four new taxa and Nigrosynnemanatarajanensis comb. nov. in Stachybotryaceae (Hypocreales) from monocotyledon plants in Guangdong Province, China
Source: MycoKeys. 2025 Mar 5;114:299–327. doi: 10.3897/mycokeys.114.139325 (PMC11905103; doi:10.3897/mycokeys.114.139325)
Supplement: XML Treatment for Nigrosynnema [file mycokeys.114.139325-treatment2.xml]

<!DOCTYPE tp:taxon-treatment
  PUBLIC "-//TaxonX//DTD Taxonomic Treatment Publishing DTD v0 20100105//EN" "tax-treatment-NSO.dtd">
<tp:taxon-treatment xmlns:tp="http://www.plazi.org/taxpub"><tp:treatment-meta><kwd-group><label>Taxon classification</label><kwd>
                <named-content content-type="kingdom">Fungi</named-content>
              </kwd><kwd>
                <named-content content-type="order">Hypocreales</named-content>
              </kwd><kwd>
                <named-content content-type="family">Stachybotryaceae</named-content>
              </kwd></kwd-group><mixed-citation publication-type="journal"><person-group><name><surname>Liao</surname><given-names>Chunfang</given-names></name><name><surname>Doilom</surname><given-names>Mingkwan</given-names></name><name><surname>Bhat</surname><given-names>D. Jayarama</given-names></name><name><surname>Thilini Chethana</surname><given-names>Kandawatte Wedaralalage</given-names></name><name><surname>Tangtrakulwanich</surname><given-names>Khanobporn</given-names></name><name><surname>Yang</surname><given-names>Yunhui</given-names></name><name><surname>Al-Otibi</surname><given-names>Fatimah</given-names></name><name><surname>Hyde</surname><given-names>Kevin D.</given-names></name><name><surname>Dong</surname><given-names>Wei</given-names></name></person-group><article-title>﻿Unveiling four new taxa and <italic><tp:taxon-name><tp:taxon-name-part taxon-name-part-type="genus" reg="Nigrosynnema">Nigrosynnema</tp:taxon-name-part><tp:taxon-name-part taxon-name-part-type="species" reg="natarajanensis">natarajanensis</tp:taxon-name-part></tp:taxon-name></italic> comb. nov. in <tp:taxon-name><tp:taxon-name-part taxon-name-part-type="family">Stachybotryaceae</tp:taxon-name-part></tp:taxon-name> (<tp:taxon-name><tp:taxon-name-part taxon-name-part-type="order">Hypocreales</tp:taxon-name-part></tp:taxon-name>) from monocotyledon plants in Guangdong Province, China</article-title><source>MycoKeys</source><day>05</day><month>03</month><year>2025</year><volume>114</volume><fpage>299</fpage><lpage>327</lpage><pub-id pub-id-type="doi">10.3897/mycokeys.114.139325</pub-id></mixed-citation></tp:treatment-meta><tp:nomenclature><label>﻿</label><tp:taxon-name>
              <object-id xmlns:xlink="http://www.w3.org/1999/xlink" content-type="arpha" xlink:type="simple">E293A5DB-224E-5817-8715-D4095987F34C</object-id>
              <tp:taxon-name-part taxon-name-part-type="genus" reg="Nigrosynnema">Nigrosynnema</tp:taxon-name-part>
              <object-id xmlns:xlink="http://www.w3.org/1999/xlink" xlink:type="simple">Index Fungorum: IF902006</object-id>
              <object-id xmlns:xlink="http://www.w3.org/1999/xlink" xlink:type="simple">Facesoffungi Number: FoF15744</object-id>
            </tp:taxon-name><tp:taxon-authority>C.F. Liao, K.D. Hyde &amp; Doilom</tp:taxon-authority><tp:taxon-status xmlns:xlink="http://www.w3.org/1999/xlink" xlink:type="simple">gen. nov.</tp:taxon-status></tp:nomenclature><tp:treatment-sec sec-type="etymology" id="SECID0EQSHK"><title>Etymology.</title><p>The name refers to the characteristic black synnemata formed on natural substrate.</p></tp:treatment-sec><tp:treatment-sec sec-type="description" id="SECID0EVSHK"><title>Description.</title><p>Saprobic on dead plant material. <bold><italic>Sexual morph</italic></bold>: undetermined. <bold><italic>Asexual morph</italic>: <italic>Conidiomata</italic></bold> synnematous or sporodochial. <bold><italic>Synnemata</italic></bold> unbranched, subcylindrical, globose to subglobose head, robust at base, olivaceous brown to black, straight or curved in the upper portion, consisting of bundles of parallelly arranged, tightly compacted conidiophores. <bold><italic>Sporodochia</italic></bold> stromatic, superficial, scattered or gregarious, irregular, pulvinate, with white mycelium surrounding an olivaceous green mass of conidia. <bold><italic>Conidiophores</italic></bold> arising from basal stroma, macronematous, mononematous, septate, unbranched or branched, straight or flexuous, thin-walled, subcylindrical, olivaceous brown, verrucose, consisting of a stipe and a penicillately branched conidiogenous apparatus consisting of a whorl of primary branches, each terminating in number of conidiogenous cells. <bold><italic>Conidiogenous cells</italic></bold> enteroblastic, monophialidic, integrated, terminal, clavate to subcylindrical, hyaline to pale olivaceous brown, smooth, often verruculose at base, with a conspicuous collarette. <bold><italic>Conidia</italic></bold> solitary, fusiform to ellipsoidal, aseptate, initially hyaline, becoming olivaceous brown to dark brown, longitudinally striated at surface, with a distinct dark basal hilum.</p></tp:treatment-sec><tp:treatment-sec sec-type="type species" id="SECID0EXTHK"><title>Type species.</title><p><italic><tp:taxon-name><tp:taxon-name-part taxon-name-part-type="genus" reg="Nigrosynnema">Nigrosynnema</tp:taxon-name-part><tp:taxon-name-part taxon-name-part-type="species" reg="guangdongense">guangdongense</tp:taxon-name-part></tp:taxon-name></italic> C.F. Liao, K.D. Hyde &amp; Doilom</p></tp:treatment-sec><tp:treatment-sec sec-type="notes" id="SECID0EIUHK"><title>Notes.</title><p><italic><tp:taxon-name><tp:taxon-name-part taxon-name-part-type="genus" reg="Nigrosynnema">Nigrosynnema</tp:taxon-name-part></tp:taxon-name></italic> resembles <italic><tp:taxon-name><tp:taxon-name-part taxon-name-part-type="genus" reg="Striaticonidium">Striaticonidium</tp:taxon-name-part></tp:taxon-name></italic> in having fusiform to ellipsoidal conidia with longitudinal striations. However, it can be distinguished from <italic><tp:taxon-name><tp:taxon-name-part taxon-name-part-type="genus" reg="Striaticonidium">Striaticonidium</tp:taxon-name-part></tp:taxon-name></italic> by having synnematous conidiomata, the absence of setae on the sporodochia, as well as support from molecular data. The synnematous conidiomata of <italic><tp:taxon-name><tp:taxon-name-part taxon-name-part-type="genus" reg="Nigrosynnema">Nigrosynnema</tp:taxon-name-part></tp:taxon-name></italic> are subcylindrical, flexuous, narrower towards the apex of the stipe, and robust at the base. The sporodochia are devoid of setae. However, in <italic><tp:taxon-name><tp:taxon-name-part taxon-name-part-type="genus" reg="Striaticonidium">Striaticonidium</tp:taxon-name-part></tp:taxon-name></italic>, they are cylindrical to pyriform, broadened towards the apex, and have sporodochia covered by setae (<xref ref-type="bibr" rid="B38">Lombard et al. 2016</xref>). The blastn search of NCBI GenBank revealed that two strains of <italic><tp:taxon-name><tp:taxon-name-part taxon-name-part-type="genus" reg="Nigrosynnema">Nigrosynnema</tp:taxon-name-part></tp:taxon-name></italic>, <abbrev xmlns:xlink="http://www.w3.org/1999/xlink" content-type="institution" xlink:title="Zhongkai University of Agriculture and Engineering Culture Collection" id="ABBRID0E3VHK" xlink:type="simple">ZHKUCC</abbrev> 23-1014 and <abbrev xmlns:xlink="http://www.w3.org/1999/xlink" content-type="institution" xlink:title="Zhongkai University of Agriculture and Engineering Culture Collection" id="ABBRID0EBWHK" xlink:type="simple">ZHKUCC</abbrev> 23-1015, have sequence similarities of 98.37%, 91.73%, 89.70%, 89.04%, and 82.03% to the type species of <italic><tp:taxon-name><tp:taxon-name-part taxon-name-part-type="genus" reg="Striaticonidium">Striaticonidium</tp:taxon-name-part></tp:taxon-name></italic> (<italic><tp:taxon-name><tp:taxon-name-part taxon-name-part-type="genus" reg="Striaticonidium">Stri.</tp:taxon-name-part><tp:taxon-name-part taxon-name-part-type="species" reg="cinctum">cinctum</tp:taxon-name-part></tp:taxon-name></italic> CBS 932.69, ex-type) in <abbrev xmlns:xlink="http://www.w3.org/1999/xlink" xlink:title="large subunit nuclear rDNA" id="ABBRID0EYWHK" xlink:type="simple">LSU</abbrev>, <abbrev xmlns:xlink="http://www.w3.org/1999/xlink" xlink:title="internal transcribed spacer" id="ABBRID0E3WHK" xlink:type="simple">ITS</abbrev>, <italic><abbrev xmlns:xlink="http://www.w3.org/1999/xlink" xlink:title="β-tubulin" id="ABBRID0EBXHK" xlink:type="simple">tub2</abbrev></italic>, <italic><abbrev xmlns:xlink="http://www.w3.org/1999/xlink" xlink:title="RNA polymerase II second largest subunit" id="ABBRID0EGXHK" xlink:type="simple">rpb2</abbrev></italic>, and <italic><abbrev xmlns:xlink="http://www.w3.org/1999/xlink" xlink:title="calmodulin" id="ABBRID0ELXHK" xlink:type="simple">cmdA</abbrev></italic> sequence data, respectively. However, <italic><abbrev xmlns:xlink="http://www.w3.org/1999/xlink" xlink:title="partial translation elongation factor 1-α" id="ABBRID0EQXHK" xlink:type="simple">tef1-α</abbrev></italic> sequence data of <italic><tp:taxon-name><tp:taxon-name-part taxon-name-part-type="genus" reg="Striaticonidium">Stri.</tp:taxon-name-part><tp:taxon-name-part taxon-name-part-type="species" reg="cinctum">cinctum</tp:taxon-name-part></tp:taxon-name></italic> CBS 932.69 (ex-type) is unavailable in the NCBI database.</p><p><italic><tp:taxon-name><tp:taxon-name-part taxon-name-part-type="genus" reg="Nigrosynnema">Nigrosynnema</tp:taxon-name-part></tp:taxon-name></italic> resembles <italic><tp:taxon-name><tp:taxon-name-part taxon-name-part-type="genus" reg="Virgatospora">Virgatospora</tp:taxon-name-part></tp:taxon-name></italic> described by <xref ref-type="bibr" rid="B14">Finley (1967)</xref> in having synnematous conidiomata, phialidic conidiogenous cells, and striated conidia. However, olivaceous brown to black synnemata in <italic><tp:taxon-name><tp:taxon-name-part taxon-name-part-type="genus" reg="Nigrosynnema">Nigrosynnema</tp:taxon-name-part></tp:taxon-name></italic> are subcylindrical, robust at the base, and narrower towards the apex of the stipe. The conidia in <italic><tp:taxon-name><tp:taxon-name-part taxon-name-part-type="genus" reg="Nigrosynnema">Nigrosynnema</tp:taxon-name-part></tp:taxon-name></italic> are aseptate, fusiform to ellipsoidal, and different from the septate, slightly curved conidia with a protuberant hilum of the type species of <italic><tp:taxon-name><tp:taxon-name-part taxon-name-part-type="genus" reg="Virgatospora">Virgatospora</tp:taxon-name-part></tp:taxon-name></italic>, <italic><tp:taxon-name><tp:taxon-name-part taxon-name-part-type="genus" reg="Virgatospora">V.</tp:taxon-name-part><tp:taxon-name-part taxon-name-part-type="species" reg="echinofibrosa">echinofibrosa</tp:taxon-name-part></tp:taxon-name></italic>. <italic><tp:taxon-name><tp:taxon-name-part taxon-name-part-type="genus" reg="Nigrosynnema">Nigrosynnema</tp:taxon-name-part></tp:taxon-name></italic> can be distinguished from its closely related genera, as shown in Table <xref ref-type="table" rid="T2">2</xref>.</p><table-wrap id="T2" position="float" orientation="portrait"><label>Table 2.</label><caption><p>Morphological comparison of <italic><tp:taxon-name><tp:taxon-name-part taxon-name-part-type="genus" reg="Nigrosynnema">Nigrosynnema</tp:taxon-name-part></tp:taxon-name></italic> and its closely related genera.</p></caption><table id="TID0EZ3CM" rules="all"><tbody><tr><th rowspan="2" colspan="1">Genera</th><th rowspan="1" colspan="2">Synnematous conidiomata</th><th rowspan="1" colspan="1">Sporodochial conidiomata</th><th rowspan="1" colspan="2">Conidiogenous cells</th><th rowspan="1" colspan="4">Conidia</th><th rowspan="2" colspan="1">Reference</th></tr><tr><th rowspan="1" colspan="1">Shape</th><th rowspan="1" colspan="1">Color</th><th rowspan="1" colspan="1">Shape</th><th rowspan="1" colspan="1">Color</th><th rowspan="1" colspan="1">Shape</th><th rowspan="1" colspan="1">Color</th><th rowspan="1" colspan="1">Shape</th><th rowspan="1" colspan="1">Color</th><th rowspan="1" colspan="1">Number of septa</th></tr><tr><td rowspan="1" colspan="1">
                      <italic>
                        <tp:taxon-name><tp:taxon-name-part taxon-name-part-type="genus" reg="Nigrosynnema">Nigrosynnema</tp:taxon-name-part></tp:taxon-name>
                      </italic>
                    </td><td rowspan="1" colspan="1">Subcylindrical, narrower towards the apex of the stipe with a robust base</td><td rowspan="1" colspan="1">Olivaceous brown to black</td><td rowspan="1" colspan="1">Irregular, with white mycelia surrounding an olivaceous green mass of conidia</td><td rowspan="1" colspan="1">Olivaceous brown to black</td><td rowspan="1" colspan="1">Enteroblastic, phialidic, monophialidic, subcylindrical</td><td rowspan="1" colspan="1">Mostly hyaline, sometimes pale olivaceous brown in the lower portion</td><td rowspan="1" colspan="1">Fusiform to ellipsoidal, longitudinally striated</td><td rowspan="1" colspan="1">Olivaceous brown to dark brown</td><td rowspan="1" colspan="1">Aseptate</td><td rowspan="1" colspan="1">This study</td></tr><tr><td rowspan="1" colspan="1">
                      <italic>
                        <tp:taxon-name><tp:taxon-name-part taxon-name-part-type="genus" reg="Albosynnema">Albosynnema</tp:taxon-name-part></tp:taxon-name>
                      </italic>
                    </td><td rowspan="1" colspan="1">Subcylindrical</td><td rowspan="1" colspan="1">Hyaline</td><td rowspan="1" colspan="1">-</td><td rowspan="1" colspan="1">-</td><td rowspan="1" colspan="1">Phialidic, cylindrical to subulate</td><td rowspan="1" colspan="1">Hyaline</td><td rowspan="1" colspan="1">Ellipsoidal to oblong</td><td rowspan="1" colspan="1">Blackish brown to black</td><td rowspan="1" colspan="1">3-septate</td><td rowspan="1" colspan="1"><xref ref-type="bibr" rid="B42">Morris (1967)</xref> and <xref ref-type="bibr" rid="B2">Bills et al. (1994)</xref></td></tr><tr><td rowspan="1" colspan="1">
                      <italic>
                        <tp:taxon-name><tp:taxon-name-part taxon-name-part-type="genus" reg="Didymostilbe">Didymostilbe</tp:taxon-name-part></tp:taxon-name>
                      </italic>
                    </td><td rowspan="1" colspan="1">Cylindrical, slightly thinned downwards, apex in a globose-hemispherical cap</td><td rowspan="1" colspan="1">White-gray</td><td rowspan="1" colspan="1">-</td><td rowspan="1" colspan="1">-</td><td rowspan="1" colspan="1">-</td><td rowspan="1" colspan="1">-</td><td rowspan="1" colspan="1">Short oblong-fusoid</td><td rowspan="1" colspan="1">Hyaline</td><td rowspan="1" colspan="1">0–1-septate</td><td rowspan="1" colspan="1">
                      <xref ref-type="bibr" rid="B46">Saccardo and Saccardo (1906)</xref>
                    </td></tr><tr><td rowspan="1" colspan="1">
                      <italic>
                        <tp:taxon-name><tp:taxon-name-part taxon-name-part-type="genus" reg="Digitiseta">Digitiseta</tp:taxon-name-part></tp:taxon-name>
                      </italic>
                    </td><td rowspan="1" colspan="1">-</td><td rowspan="1" colspan="1">-</td><td rowspan="1" colspan="1">Circular to ellipsoid</td><td rowspan="1" colspan="1">Hyaline</td><td rowspan="1" colspan="1">Penicillus biverticillate, phialides, cylindrical, finger-like, straight to slightly incurved inward the penicillus</td><td rowspan="1" colspan="1">Hyaline</td><td rowspan="1" colspan="1">Cylindrical to slightly asymmetrical</td><td rowspan="1" colspan="1">Hyaline to pale greenish</td><td rowspan="1" colspan="1">Aseptate</td><td rowspan="1" colspan="1">
                      <xref ref-type="bibr" rid="B17">Gordillo and Decock (2017)</xref>
                    </td></tr><tr><td rowspan="1" colspan="1">
                      <italic>
                        <tp:taxon-name><tp:taxon-name-part taxon-name-part-type="genus" reg="Peethambara">Peethambara</tp:taxon-name-part></tp:taxon-name>
                      </italic>
                    </td><td rowspan="1" colspan="1">Cylindrical with a subglobose to oval head surmounted by conspicuous, slimy conidia</td><td rowspan="1" colspan="1">White</td><td rowspan="1" colspan="1">-</td><td rowspan="1" colspan="1">-</td><td rowspan="1" colspan="1">Phialide, mostly subcylindrical, sometimes wider in the middle than at either end</td><td rowspan="1" colspan="1">Hyaline</td><td rowspan="1" colspan="1">Ellipsoidal to limoniform, with mammiform basal and/or apical</td><td rowspan="1" colspan="1">Hyaline to<break/> subhyaline</td><td rowspan="1" colspan="1">1-septate</td><td rowspan="1" colspan="1">
                      <xref ref-type="bibr" rid="B51">Subramanian and Bhat (1978)</xref>
                    </td></tr><tr><td rowspan="1" colspan="1">
                      <italic>
                        <tp:taxon-name><tp:taxon-name-part taxon-name-part-type="genus" reg="Striaticonidium">Striaticonidium</tp:taxon-name-part></tp:taxon-name>
                      </italic>
                    </td><td rowspan="1" colspan="1">Cylindrical to pyriform, broadening towards the apex</td><td rowspan="1" colspan="1">Marginal hyphae of synnemata olivaceous green</td><td rowspan="1" colspan="1">Oval to elongate or irregular with a white to grey setose fringe surrounding an olivaceous green to dark green slimy mass of conidia</td><td rowspan="1" colspan="1">Olivaceous green to mouse grey</td><td rowspan="1" colspan="1">Phialidic, clavate to cylindrical to subcylindrical</td><td rowspan="1" colspan="1">Hyaline</td><td rowspan="1" colspan="1">Fusiform to ellipsoidal, longitudinally striated</td><td rowspan="1" colspan="1">Olivaceous green to brown</td><td rowspan="1" colspan="1">Aseptate</td><td rowspan="1" colspan="1">
                      <xref ref-type="bibr" rid="B38">Lombard et al. (2016)</xref>
                    </td></tr><tr><td rowspan="1" colspan="1">
                      <italic>
                        <tp:taxon-name><tp:taxon-name-part taxon-name-part-type="genus" reg="Virgatospora">Virgatospora</tp:taxon-name-part></tp:taxon-name>
                      </italic>
                    </td><td rowspan="1" colspan="1">Cylindrical throughout the greater part, somewhat expanded at the apex and base</td><td rowspan="1" colspan="1">White or yellow at the base, yellow-black or blackish black at the apex</td><td rowspan="1" colspan="1">-</td><td rowspan="1" colspan="1">-</td><td rowspan="1" colspan="1">-</td><td rowspan="1" colspan="1">-</td><td rowspan="1" colspan="1">Campanulate, cylindrical, or allantoid to fusiform</td><td rowspan="1" colspan="1">Pale, olive to fuscous</td><td rowspan="1" colspan="1">Mature 3-(sometimes 2-or 4)-septate</td><td rowspan="1" colspan="1">
                      <xref ref-type="bibr" rid="B14">Finley (1967)</xref>
                    </td></tr></tbody></table></table-wrap><p>The phylogenetic analyses supported that our two strains (<abbrev xmlns:xlink="http://www.w3.org/1999/xlink" content-type="institution" xlink:title="Zhongkai University of Agriculture and Engineering Culture Collection" id="ABBRID0EOGAM" xlink:type="simple">ZHKUCC</abbrev> 23-1014 and <abbrev xmlns:xlink="http://www.w3.org/1999/xlink" content-type="institution" xlink:title="Zhongkai University of Agriculture and Engineering Culture Collection" id="ABBRID0ETGAM" xlink:type="simple">ZHKUCC</abbrev> 23-1015) formed a distinct clade from other morphologically closely related taxa and constituted a well-supported clade related to <italic><tp:taxon-name><tp:taxon-name-part taxon-name-part-type="genus" reg="Digitiseta">Digitiseta</tp:taxon-name-part></tp:taxon-name></italic> with 94% <abbrev xmlns:xlink="http://www.w3.org/1999/xlink" xlink:title="maximum likelihood" id="ABBRID0E6GAM" xlink:type="simple">ML</abbrev> and 1.00 BYPP statistical support. The main distinguishing morphological characteristic between the two genera is the absence of hypha-like setoid structures in <italic><tp:taxon-name><tp:taxon-name-part taxon-name-part-type="genus" reg="Nigrosynnema">Nigrosynnema</tp:taxon-name-part></tp:taxon-name></italic>, whereas <italic><tp:taxon-name><tp:taxon-name-part taxon-name-part-type="genus" reg="Digitiseta">Digitiseta</tp:taxon-name-part></tp:taxon-name></italic>, introduced by <xref ref-type="bibr" rid="B17">Gordillo and Decock (2017)</xref>, has short apical branches and digitated hypha-like setoids. Additionally, the conidial shape is fusiform to ellipsoidal in <italic><tp:taxon-name><tp:taxon-name-part taxon-name-part-type="genus" reg="Nigrosynnema">Nigrosynnema</tp:taxon-name-part></tp:taxon-name></italic>, while they are cylindrical in <italic><tp:taxon-name><tp:taxon-name-part taxon-name-part-type="genus" reg="Digitiseta">Digitiseta</tp:taxon-name-part></tp:taxon-name></italic>.</p><p>Based on morphological and molecular evidence, we introduce a novel asexual genus, <italic><tp:taxon-name><tp:taxon-name-part taxon-name-part-type="genus" reg="Nigrosynnema">Nigrosynnema</tp:taxon-name-part></tp:taxon-name></italic>, characterized by olivaceous to black synnematous or sporodochial conidiomata that produce phialidic, aseptate conidia in black, slimy, glistening masses or heads. The conidia are fusiform to ellipsoidal, aseptate, longitudinally striated, and olivaceous brown to dark brown.</p></tp:treatment-sec><ref-list><ref id="B38"><mixed-citation xmlns:xlink="http://www.w3.org/1999/xlink" xlink:type="simple"><person-group><name name-style="western"><surname>Lombard</surname><given-names>L</given-names></name><name name-style="western"><surname>Houbraken</surname><given-names>J</given-names></name><name name-style="western"><surname>Decock</surname><given-names>C</given-names></name><name name-style="western"><surname>Samson</surname><given-names>RA</given-names></name><name name-style="western"><surname>Meijer</surname><given-names>M</given-names></name><name name-style="western"><surname>Réblová</surname><given-names>M</given-names></name><name name-style="western"><surname>Groenewald</surname><given-names>JZ</given-names></name><name name-style="western"><surname>Crous</surname><given-names>PW</given-names></name></person-group> (<year>2016</year>) Generic hyper-diversity in <tp:taxon-name><tp:taxon-name-part taxon-name-part-type="family">Stachybotriaceae</tp:taxon-name-part></tp:taxon-name>. Persoonia 36(1): 156–246. <ext-link xlink:href="10.3767/003158516X691582" ext-link-type="doi" xlink:type="simple">https://doi.org/10.3767/003158516X691582</ext-link></mixed-citation></ref><ref id="B14"><mixed-citation xmlns:xlink="http://www.w3.org/1999/xlink" xlink:type="simple"><person-group><name name-style="western"><surname>Finley</surname><given-names>DE</given-names></name></person-group> (<year>1967</year>) <italic><tp:taxon-name><tp:taxon-name-part taxon-name-part-type="genus">Fusicoccum</tp:taxon-name-part></tp:taxon-name></italic> canker, a new disease of <italic>Russian olive.</italic> Mycologia 59(3): 535–541. <ext-link xlink:href="10.2307/3756776" ext-link-type="doi" xlink:type="simple">https://doi.org/10.2307/3756776</ext-link></mixed-citation></ref><ref id="B42"><mixed-citation xmlns:xlink="http://www.w3.org/1999/xlink" xlink:type="simple"><person-group><name name-style="western"><surname>Morris</surname><given-names>EF</given-names></name></person-group> (<year>1967</year>) <article-title>Studies on the synnematous fungi imperfecti.</article-title><source>Mycopathologia</source><volume>33</volume>(<issue>2</issue>): <fpage>179</fpage>–<lpage>185</lpage>. <ext-link xlink:href="10.1007/BF02053449" ext-link-type="doi" xlink:type="simple">https://doi.org/10.1007/BF02053449</ext-link></mixed-citation></ref><ref id="B2"><mixed-citation xmlns:xlink="http://www.w3.org/1999/xlink" xlink:type="simple"><person-group><name name-style="western"><surname>Bills</surname><given-names>FB</given-names></name><name name-style="western"><surname>Rossman</surname><given-names>AY</given-names></name><name name-style="western"><surname>Polishook</surname><given-names>JD</given-names></name></person-group> (<year>1994</year>) Rediscovery of <italic><tp:taxon-name><tp:taxon-name-part taxon-name-part-type="genus">Albosynnema</tp:taxon-name-part><tp:taxon-name-part taxon-name-part-type="species">elegans</tp:taxon-name-part></tp:taxon-name></italic> and <italic><tp:taxon-name><tp:taxon-name-part taxon-name-part-type="genus">Solheimia</tp:taxon-name-part><tp:taxon-name-part taxon-name-part-type="species">costaspora</tp:taxon-name-part></tp:taxon-name></italic>. Sydowia 46: 1–10.</mixed-citation></ref><ref id="B46"><mixed-citation xmlns:xlink="http://www.w3.org/1999/xlink" xlink:type="simple"><person-group><name name-style="western"><surname>Saccardo</surname><given-names>PA</given-names></name><name name-style="western"><surname>Saccardo</surname><given-names>DA</given-names></name></person-group> (<year>1906</year>) Sylloge Fungorum 18: 1–839. [Italy, Padua; PA Saccardo.]</mixed-citation></ref><ref id="B17"><mixed-citation xmlns:xlink="http://www.w3.org/1999/xlink" xlink:type="simple"><person-group><name name-style="western"><surname>Gordillo</surname><given-names>A</given-names></name><name name-style="western"><surname>Decock</surname><given-names>C</given-names></name></person-group> (<year>2017</year>) <tp:taxon-name><tp:taxon-name-part taxon-name-part-type="genus">Myrothecium</tp:taxon-name-part></tp:taxon-name>-like (<tp:taxon-name><tp:taxon-name-part taxon-name-part-type="phylum">Ascomycota</tp:taxon-name-part></tp:taxon-name>, <tp:taxon-name><tp:taxon-name-part taxon-name-part-type="order">Hypocreales</tp:taxon-name-part></tp:taxon-name>) species from tropical areas: <italic><tp:taxon-name><tp:taxon-name-part taxon-name-part-type="genus">Digitiseta</tp:taxon-name-part></tp:taxon-name></italic> gen. nov. and additions to <italic><tp:taxon-name><tp:taxon-name-part taxon-name-part-type="genus">Inaequalispora</tp:taxon-name-part></tp:taxon-name></italic> and <italic><tp:taxon-name><tp:taxon-name-part taxon-name-part-type="genus">Parvothecium.</tp:taxon-name-part></tp:taxon-name></italic> Mycological Progress 17(1–2): 179–190. <ext-link xlink:href="10.1007/s11557-017-1302-4" ext-link-type="doi" xlink:type="simple">https://doi.org/10.1007/s11557-017-1302-4</ext-link></mixed-citation></ref><ref id="B51"><mixed-citation xmlns:xlink="http://www.w3.org/1999/xlink" xlink:type="simple"><person-group><name name-style="western"><surname>Subramanian</surname><given-names>CV</given-names></name><name name-style="western"><surname>Bhat</surname><given-names>DJ</given-names></name></person-group> (<year>1978</year>) <article-title><italic><tp:taxon-name><tp:taxon-name-part taxon-name-part-type="genus">Putagraivam</tp:taxon-name-part></tp:taxon-name></italic>, a new genus of the <tp:taxon-name><tp:taxon-name-part taxon-name-part-type="above-genus">Hyphomycetes</tp:taxon-name-part></tp:taxon-name>. Proceedings of the Indian Academy of Sciences.</article-title><source>Section B, Biological Sciences</source><volume>87</volume>(<issue>5</issue>): <fpage>99</fpage>–<lpage>104</lpage>. <ext-link xlink:href="10.1007/BF03046958" ext-link-type="doi" xlink:type="simple">https://doi.org/10.1007/BF03046958</ext-link></mixed-citation></ref></ref-list></tp:taxon-treatment>
