# Supplementary material for: ﻿Unveiling four new taxa and Nigrosynnemanatarajanensis comb. nov. in Stachybotryaceae (Hypocreales) from monocotyledon plants in Guangdong Province, China
Source: MycoKeys. 2025 Mar 5;114:299–327. doi: 10.3897/mycokeys.114.139325 (PMC11905103; doi:10.3897/mycokeys.114.139325)
Supplement: XML Treatment for Nigrosynnema guangdongense [file mycokeys.114.139325-treatment3.xml]

<!DOCTYPE tp:taxon-treatment
  PUBLIC "-//TaxonX//DTD Taxonomic Treatment Publishing DTD v0 20100105//EN" "tax-treatment-NSO.dtd">
<tp:taxon-treatment xmlns:tp="http://www.plazi.org/taxpub"><tp:treatment-meta><kwd-group><label>Taxon classification</label><kwd>
                <named-content content-type="kingdom">Fungi</named-content>
              </kwd><kwd>
                <named-content content-type="order">Hypocreales</named-content>
              </kwd><kwd>
                <named-content content-type="family">Stachybotryaceae</named-content>
              </kwd></kwd-group><mixed-citation publication-type="journal"><person-group><name><surname>Liao</surname><given-names>Chunfang</given-names></name><name><surname>Doilom</surname><given-names>Mingkwan</given-names></name><name><surname>Bhat</surname><given-names>D. Jayarama</given-names></name><name><surname>Thilini Chethana</surname><given-names>Kandawatte Wedaralalage</given-names></name><name><surname>Tangtrakulwanich</surname><given-names>Khanobporn</given-names></name><name><surname>Yang</surname><given-names>Yunhui</given-names></name><name><surname>Al-Otibi</surname><given-names>Fatimah</given-names></name><name><surname>Hyde</surname><given-names>Kevin D.</given-names></name><name><surname>Dong</surname><given-names>Wei</given-names></name></person-group><article-title>﻿Unveiling four new taxa and <italic><tp:taxon-name><tp:taxon-name-part taxon-name-part-type="genus" reg="Nigrosynnema">Nigrosynnema</tp:taxon-name-part><tp:taxon-name-part taxon-name-part-type="species" reg="natarajanensis">natarajanensis</tp:taxon-name-part></tp:taxon-name></italic> comb. nov. in <tp:taxon-name><tp:taxon-name-part taxon-name-part-type="family">Stachybotryaceae</tp:taxon-name-part></tp:taxon-name> (<tp:taxon-name><tp:taxon-name-part taxon-name-part-type="order">Hypocreales</tp:taxon-name-part></tp:taxon-name>) from monocotyledon plants in Guangdong Province, China</article-title><source>MycoKeys</source><day>05</day><month>03</month><year>2025</year><volume>114</volume><fpage>299</fpage><lpage>327</lpage><pub-id pub-id-type="doi">10.3897/mycokeys.114.139325</pub-id></mixed-citation></tp:treatment-meta><tp:nomenclature><label>﻿</label><tp:taxon-name>
              <object-id xmlns:xlink="http://www.w3.org/1999/xlink" content-type="arpha" xlink:type="simple">9BEEF1EB-45BC-5BF8-8321-B1616FC44D40</object-id>
              <tp:taxon-name-part taxon-name-part-type="genus" reg="Nigrosynnema">Nigrosynnema</tp:taxon-name-part>
              <tp:taxon-name-part taxon-name-part-type="species" reg="guangdongense">guangdongense</tp:taxon-name-part>
              <object-id xmlns:xlink="http://www.w3.org/1999/xlink" xlink:type="simple">Index Fungorum: IF902007</object-id>
              <object-id xmlns:xlink="http://www.w3.org/1999/xlink" xlink:type="simple">Facesoffungi Number: FoF15746</object-id>
            </tp:taxon-name><tp:taxon-authority>C.F. Liao, K.D. Hyde &amp; Doilom</tp:taxon-authority><tp:taxon-status xmlns:xlink="http://www.w3.org/1999/xlink" xlink:type="simple">sp. nov.</tp:taxon-status><xref ref-type="fig" rid="F3">Figs 3</xref><xref ref-type="fig" rid="F4">, 4</xref></tp:nomenclature><tp:treatment-sec sec-type="etymology" id="SECID0EAKAM"><title>Etymology.</title><p>The epithet “guangdongense” refers to the locality, Guangdong Province, China, where the holotype was collected.</p></tp:treatment-sec><tp:treatment-sec sec-type="Holotype" id="SECID0EPKAM"><title>Holotype.</title><p><abbrev xmlns:xlink="http://www.w3.org/1999/xlink" content-type="institution" xlink:title="Mycological Herbarium of Zhongkai University of Agriculture and Engineering" id="ABBRID0EVKAM" xlink:type="simple">MHZU</abbrev> 23-0255.</p></tp:treatment-sec><tp:treatment-sec sec-type="description" id="SECID0E1KAM"><title>Description.</title><p><bold><italic>Saprobic</italic></bold> on dead stem of <italic><tp:taxon-name><tp:taxon-name-part taxon-name-part-type="genus" reg="Wurfbainia">Wurfbainia</tp:taxon-name-part><tp:taxon-name-part taxon-name-part-type="species" reg="villosa">villosa</tp:taxon-name-part></tp:taxon-name></italic>. <bold><italic>Sexual morph</italic></bold>: undetermined. Asexual morph: <bold><italic>Synnemata</italic></bold> on the natural substrate, 370–570 × 20–50 µm (av. 470 × 33 μm, n = 20), erect, unbranched, subcylindrical, with a robust base, narrowed towards fertile apex, olivaceous brown to black, straight or curved in the upper portion, consisting of parallelly arranged, tightly compacted conidiophores. <bold><italic>Conidiophores</italic></bold> 2–4 µm wide, subcylindrical, branched, olivaceous brown, slightly tapering towards the apex, verrucose. <bold><italic>Conidiogenous cells</italic></bold> 10.5–32.5 × 1.5–3 µm (av. 22 × 2.5 μm, n = 30), enteroblastic, monophialidic, discrete, terminal, subcylindrical, mostly hyaline, sometimes pale olivaceous brown in the lower portion, mostly smooth-walled in above half, often verruculose at below half, with a conspicuous collarette. <bold><italic>Conidia</italic></bold> 10–12.5 × 3–4.5 µm (av. 11.5 × 4 μm, n = 30), solitary, slimy, fusiform to ellipsoidal, aseptate, longitudinally striated, olivaceous brown to dark brown, guttulate, obtuse at both ends, with a distinct dark basal hilum.</p><fig id="F3" position="float" orientation="portrait"><object-id xmlns:xlink="http://www.w3.org/1999/xlink" content-type="doi" xlink:type="simple">10.3897/mycokeys.114.139325.figure3</object-id><object-id xmlns:xlink="http://www.w3.org/1999/xlink" content-type="arpha" xlink:type="simple">996DA93C-5178-529E-802A-5889F9B3A74D</object-id><label>Figure 3.</label><caption><p><italic><tp:taxon-name><tp:taxon-name-part taxon-name-part-type="genus" reg="Nigrosynnema">Nigrosynnema</tp:taxon-name-part><tp:taxon-name-part taxon-name-part-type="species" reg="guangdongense">guangdongense</tp:taxon-name-part></tp:taxon-name></italic> (<abbrev xmlns:xlink="http://www.w3.org/1999/xlink" content-type="institution" xlink:title="Mycological Herbarium of Zhongkai University of Agriculture and Engineering" id="ABBRID0EXMAM" xlink:type="simple">MHZU</abbrev> 23-0255, holotype) on natural substrate <bold>a–c</bold> synnemata on substrate <bold>d</bold> synnema <bold>e</bold> top of synnema <bold>f</bold> base of synnema <bold>g, h</bold> conidia <bold>i</bold> conidiogenous cells with conidia <bold>j</bold> germinated conidium <bold>k</bold> colonies on PDA (front and below). Scale bars: 500 µm (<bold>a</bold>); 200 µm (<bold>b</bold>); 100 µm (<bold>c, d</bold>); 20 µm (<bold>e, f</bold>); 10 µm (<bold>g–j</bold>).</p></caption><graphic xmlns:xlink="http://www.w3.org/1999/xlink" xlink:href="mycokeys-114-299-g003.jpg" position="float" orientation="portrait" xlink:type="simple" id="oo_1269928.jpg"><uri content-type="original_file" xlink:type="simple">https://binary.pensoft.net/fig/1269928</uri></graphic></fig></tp:treatment-sec><tp:treatment-sec sec-type="description" id="SECID0E2NAM"><title>Culture characteristics.</title><p>Colonies on PDA reaching 4.5–6.5 cm in two weeks at 28 ± 2 °C, medium dense, flat or effuse, diffuse, rough, circular, filiform with curled, large circle in the middle becoming a wave and extends outward, cream from above; cream from the reverse. The spores produced on PDA after three weeks. <bold><italic>Conidiomata</italic></bold> 220–300 × 15–20 µm, sporodochial, superficial, scattered, irregular, with white mycelia surrounding an olivaceous green mass of conidia, with or without covering the slimy mass of conidia, without setae. <bold><italic>Conidiophores</italic></bold> arising from the basal stroma, consisting of a stipe and a penicillately branched conidiogenous apparatus; stipes unbranched or rarely branched, hyaline, septate, smooth, 10–30 × 2.5–3.5 µm (av. 18 × 3.0 μm, n = 20), conidiogenous apparatus consisting of a whorl of 2–5 primary branches, each terminating in 2–5 conidiogenous cells; primary branches, 1, 2-septate, smooth, unbranched, 8–20 × 2–6 µm, secondary branches, aseptate, smooth, unbranched, 6–20 × 2–5 µm. <bold><italic>Conidiogenous cells</italic></bold> 10–20 × 2–4 µm (av. 14 × 2.5 μm, n = 30), phialidic, terminal, with a conspicuous collarette, clavate to cylindrical, hyaline, smooth. <bold><italic>Conidia</italic></bold> 7–10 × 3–5 µm (av. 8.5 × 3.5 μm, n = 30), acrogenous, longitudinally striated, fusiform to ellipsoidal, aseptate, initially hyaline, becoming olivaceous green when mature.</p><fig id="F4" position="float" orientation="portrait"><object-id xmlns:xlink="http://www.w3.org/1999/xlink" content-type="doi" xlink:type="simple">10.3897/mycokeys.114.139325.figure4</object-id><object-id xmlns:xlink="http://www.w3.org/1999/xlink" content-type="arpha" xlink:type="simple">9DDAA894-5EAC-57FA-924A-5026B7ABCFD0</object-id><label>Figure 4.</label><caption><p><italic><tp:taxon-name><tp:taxon-name-part taxon-name-part-type="genus" reg="Nigrosynnema">Nigrosynnema</tp:taxon-name-part><tp:taxon-name-part taxon-name-part-type="species" reg="guangdongense">guangdongense</tp:taxon-name-part></tp:taxon-name></italic> (<abbrev xmlns:xlink="http://www.w3.org/1999/xlink" content-type="institution" xlink:title="Mycological Herbarium of Zhongkai University of Agriculture and Engineering" id="ABBRID0EAPAM" xlink:type="simple">MHZU</abbrev> 23-0255) on PDA after three weeks <bold>a, b</bold> conidial masses on pda <bold>c–f</bold> conidiophores, conidiogenous cells with conidia <bold>g, h</bold> conidia. Scale bars: 10 µm (<bold>c–f</bold>); 5 µm (<bold>g, h</bold>).</p></caption><graphic xmlns:xlink="http://www.w3.org/1999/xlink" xlink:href="mycokeys-114-299-g004.jpg" position="float" orientation="portrait" xlink:type="simple" id="oo_1269929.jpg"><uri content-type="original_file" xlink:type="simple">https://binary.pensoft.net/fig/1269929</uri></graphic></fig></tp:treatment-sec><tp:treatment-sec sec-type="material" id="SECID0EUPAM"><title>Material examined.</title><p>China • Guangdong Province, Yangchun City, Yongning Town (<named-content xmlns:xlink="http://www.w3.org/1999/xlink" content-type="dwc:verbatimCoordinates" xlink:type="simple"><named-content content-type="geo-json" specific-use="{&#34;type&#34;:&#34;Point&#34;,&#34;coordinates&#34;:[111.609037,22.256185]}" id="NCID0E4PAM" xlink:type="simple">22.256185°N, 111.609037°E</named-content></named-content>, 270 m), on dead stems of <italic><tp:taxon-name><tp:taxon-name-part taxon-name-part-type="genus" reg="Wurfbainia">Wurfbainia</tp:taxon-name-part><tp:taxon-name-part taxon-name-part-type="species" reg="villosa">villosa</tp:taxon-name-part></tp:taxon-name></italic> (Lour.) Škorničk. &amp; A.D. Poulsen. (<tp:taxon-name><tp:taxon-name-part taxon-name-part-type="family">Zingiberaceae</tp:taxon-name-part></tp:taxon-name>), 10 April 2022, C.F. Liao &amp; Y.H. Yang, YAM19 (<abbrev xmlns:xlink="http://www.w3.org/1999/xlink" content-type="institution" xlink:title="Mycological Herbarium of Zhongkai University of Agriculture and Engineering" id="ABBRID0ESQAM" xlink:type="simple">MHZU</abbrev> 23-0255, holotype) • ex-type, <abbrev xmlns:xlink="http://www.w3.org/1999/xlink" content-type="institution" xlink:title="Zhongkai University of Agriculture and Engineering Culture Collection" id="ABBRID0EXQAM" xlink:type="simple">ZHKUCC</abbrev> 23-1014 • <italic>ibid</italic>., living culture <abbrev xmlns:xlink="http://www.w3.org/1999/xlink" content-type="institution" xlink:title="Zhongkai University of Agriculture and Engineering Culture Collection" id="ABBRID0E5QAM" xlink:type="simple">ZHKUCC</abbrev> 23-1015.</p></tp:treatment-sec><tp:treatment-sec sec-type="notes" id="SECID0EDRAM"><title>Notes.</title><p><italic><tp:taxon-name><tp:taxon-name-part taxon-name-part-type="genus" reg="Nigrosynnema">Nigrosynnema</tp:taxon-name-part><tp:taxon-name-part taxon-name-part-type="species" reg="guangdongense">guangdongense</tp:taxon-name-part></tp:taxon-name></italic> is established here as the type species. It is similar to <italic><tp:taxon-name><tp:taxon-name-part taxon-name-part-type="genus" reg="Virgatospora">Virgatospora</tp:taxon-name-part><tp:taxon-name-part taxon-name-part-type="species" reg="natarajanensis">natarajanensis</tp:taxon-name-part></tp:taxon-name></italic> described by <xref ref-type="bibr" rid="B10">D’Souza et al. (2002)</xref> in having synnematous conidiomata, with fusiform, aseptate, and striated conidia. However, <italic><tp:taxon-name><tp:taxon-name-part taxon-name-part-type="genus" reg="Nigrosynnema">N.</tp:taxon-name-part><tp:taxon-name-part taxon-name-part-type="species" reg="guangdongense">guangdongense</tp:taxon-name-part></tp:taxon-name></italic> has verrucose, olivaceous, brown conidiophores, conidia with obtuse apices, and a distinct dark basal hilum, whereas <italic><tp:taxon-name><tp:taxon-name-part taxon-name-part-type="genus" reg="Virgatospora">V.</tp:taxon-name-part><tp:taxon-name-part taxon-name-part-type="species" reg="natarajanensis">natarajanensis</tp:taxon-name-part></tp:taxon-name></italic> has distinctly echinulate, subhyaline conidiophores that are narrower and smooth towards the apex, and conidia are rounded at both ends. Additionally, the conidiogenous cells of <italic><tp:taxon-name><tp:taxon-name-part taxon-name-part-type="genus" reg="Virgatospora">V.</tp:taxon-name-part><tp:taxon-name-part taxon-name-part-type="species" reg="natarajanensis">natarajanensis</tp:taxon-name-part></tp:taxon-name></italic> are occasionally found in the subterminal position, while they have not been observed in <italic><tp:taxon-name><tp:taxon-name-part taxon-name-part-type="genus" reg="Nigrosynnema">N.</tp:taxon-name-part><tp:taxon-name-part taxon-name-part-type="species" reg="guangdongense">guangdongense</tp:taxon-name-part></tp:taxon-name></italic>. <italic><tp:taxon-name><tp:taxon-name-part taxon-name-part-type="genus" reg="Nigrosynnema">Nigrosynnema</tp:taxon-name-part><tp:taxon-name-part taxon-name-part-type="species" reg="guangdongense">guangdongense</tp:taxon-name-part></tp:taxon-name></italic> has longer conidiogenous cells (10.5–32.5 × 1.5–3 µm) compared to <italic><tp:taxon-name><tp:taxon-name-part taxon-name-part-type="genus" reg="Virgatospora">V.</tp:taxon-name-part><tp:taxon-name-part taxon-name-part-type="species" reg="natarajanensis">natarajanensis</tp:taxon-name-part></tp:taxon-name></italic> (18–25 × 1.5–3.5 μm).</p><p><italic><tp:taxon-name><tp:taxon-name-part taxon-name-part-type="genus" reg="Nigrosynnema">Nigrosynnema</tp:taxon-name-part><tp:taxon-name-part taxon-name-part-type="species" reg="guangdongense">guangdongense</tp:taxon-name-part></tp:taxon-name></italic> and <italic><tp:taxon-name><tp:taxon-name-part taxon-name-part-type="genus" reg="Virgatospora">Virgatospora</tp:taxon-name-part><tp:taxon-name-part taxon-name-part-type="species" reg="echinofibrosa">echinofibrosa</tp:taxon-name-part></tp:taxon-name></italic> (the type species of <italic><tp:taxon-name><tp:taxon-name-part taxon-name-part-type="genus" reg="Virgatospora">Virgatospora</tp:taxon-name-part></tp:taxon-name></italic>) (<xref ref-type="bibr" rid="B14">Finley 1967</xref>) are similar in having synnematous conidiomata and striate, phialidic conidia. However, <italic><tp:taxon-name><tp:taxon-name-part taxon-name-part-type="genus" reg="Nigrosynnema">N.</tp:taxon-name-part><tp:taxon-name-part taxon-name-part-type="species" reg="guangdongense">guangdongense</tp:taxon-name-part></tp:taxon-name></italic> has shorter synnemata (370–570 × 20–50 µm) than <italic><tp:taxon-name><tp:taxon-name-part taxon-name-part-type="genus" reg="Virgatospora">V.</tp:taxon-name-part><tp:taxon-name-part taxon-name-part-type="species" reg="echinofibrosa">echinofibrosa</tp:taxon-name-part></tp:taxon-name></italic> (up to 1500 µm). Synnemata of <italic><tp:taxon-name><tp:taxon-name-part taxon-name-part-type="genus" reg="Nigrosynnema">N.</tp:taxon-name-part><tp:taxon-name-part taxon-name-part-type="species" reg="guangdongense">guangdongense</tp:taxon-name-part></tp:taxon-name></italic> are robust at the base, narrower towards the apex of the stipe, and olivaceous brown to black, whereas they are simple or branched, sometimes proliferated, cylindrical throughout the greater part, somewhat broader at the apex and base, white or yellow at the base, yellow-black or blackish black at the apex in <italic><tp:taxon-name><tp:taxon-name-part taxon-name-part-type="genus" reg="Virgatospora">V.</tp:taxon-name-part><tp:taxon-name-part taxon-name-part-type="species" reg="echinofibrosa">echinofibrosa</tp:taxon-name-part></tp:taxon-name></italic>.</p><p>Additionally, <italic><tp:taxon-name><tp:taxon-name-part taxon-name-part-type="genus" reg="Nigrosynnema">N.</tp:taxon-name-part><tp:taxon-name-part taxon-name-part-type="species" reg="guangdongense">guangdongense</tp:taxon-name-part></tp:taxon-name></italic> has smaller (10–12.5 × 3–4.5), fusiform, aseptate conidia compared to ellipsoidal to limoniform, 3-(sometimes 2- or 4)-septate conidia (39–50 × 9–15 µm) of <italic><tp:taxon-name><tp:taxon-name-part taxon-name-part-type="genus" reg="Virgatospora">V.</tp:taxon-name-part><tp:taxon-name-part taxon-name-part-type="species" reg="echinofibrosa">echinofibrosa</tp:taxon-name-part></tp:taxon-name></italic>.</p></tp:treatment-sec><ref-list><ref id="B10"><mixed-citation xmlns:xlink="http://www.w3.org/1999/xlink" xlink:type="simple"><person-group><name name-style="western"><surname>D’Souza</surname><given-names>MA</given-names></name><name name-style="western"><surname>Singh</surname><given-names>SK</given-names></name><name name-style="western"><surname>Bhat</surname><given-names>DJ</given-names></name></person-group> (<year>2002</year>) <article-title>New conidial fungi from Andaman Islands, India.</article-title><source>Mycotaxon</source><volume>82</volume>: <fpage>133</fpage>–<lpage>143</lpage>.</mixed-citation></ref><ref id="B14"><mixed-citation xmlns:xlink="http://www.w3.org/1999/xlink" xlink:type="simple"><person-group><name name-style="western"><surname>Finley</surname><given-names>DE</given-names></name></person-group> (<year>1967</year>) <italic><tp:taxon-name><tp:taxon-name-part taxon-name-part-type="genus">Fusicoccum</tp:taxon-name-part></tp:taxon-name></italic> canker, a new disease of <italic>Russian olive.</italic> Mycologia 59(3): 535–541. <ext-link xlink:href="10.2307/3756776" ext-link-type="doi" xlink:type="simple">https://doi.org/10.2307/3756776</ext-link></mixed-citation></ref></ref-list></tp:taxon-treatment>
