# Supplementary material for: ﻿Unveiling four new taxa and Nigrosynnemanatarajanensis comb. nov. in Stachybotryaceae (Hypocreales) from monocotyledon plants in Guangdong Province, China
Source: MycoKeys. 2025 Mar 5;114:299–327. doi: 10.3897/mycokeys.114.139325 (PMC11905103; doi:10.3897/mycokeys.114.139325)
Supplement: XML Treatment for Nigrosynnema natarajanensis [file mycokeys.114.139325-treatment4.xml]

<!DOCTYPE tp:taxon-treatment
  PUBLIC "-//TaxonX//DTD Taxonomic Treatment Publishing DTD v0 20100105//EN" "tax-treatment-NSO.dtd">
<tp:taxon-treatment xmlns:tp="http://www.plazi.org/taxpub"><tp:treatment-meta><kwd-group><label>Taxon classification</label><kwd>
                <named-content content-type="kingdom">Fungi</named-content>
              </kwd><kwd>
                <named-content content-type="order">Hypocreales</named-content>
              </kwd><kwd>
                <named-content content-type="family">Stachybotryaceae</named-content>
              </kwd></kwd-group><mixed-citation publication-type="journal"><person-group><name><surname>Liao</surname><given-names>Chunfang</given-names></name><name><surname>Doilom</surname><given-names>Mingkwan</given-names></name><name><surname>Bhat</surname><given-names>D. Jayarama</given-names></name><name><surname>Thilini Chethana</surname><given-names>Kandawatte Wedaralalage</given-names></name><name><surname>Tangtrakulwanich</surname><given-names>Khanobporn</given-names></name><name><surname>Yang</surname><given-names>Yunhui</given-names></name><name><surname>Al-Otibi</surname><given-names>Fatimah</given-names></name><name><surname>Hyde</surname><given-names>Kevin D.</given-names></name><name><surname>Dong</surname><given-names>Wei</given-names></name></person-group><article-title>﻿Unveiling four new taxa and <italic><tp:taxon-name><tp:taxon-name-part taxon-name-part-type="genus" reg="Nigrosynnema">Nigrosynnema</tp:taxon-name-part><tp:taxon-name-part taxon-name-part-type="species" reg="natarajanensis">natarajanensis</tp:taxon-name-part></tp:taxon-name></italic> comb. nov. in <tp:taxon-name><tp:taxon-name-part taxon-name-part-type="family">Stachybotryaceae</tp:taxon-name-part></tp:taxon-name> (<tp:taxon-name><tp:taxon-name-part taxon-name-part-type="order">Hypocreales</tp:taxon-name-part></tp:taxon-name>) from monocotyledon plants in Guangdong Province, China</article-title><source>MycoKeys</source><day>05</day><month>03</month><year>2025</year><volume>114</volume><fpage>299</fpage><lpage>327</lpage><pub-id pub-id-type="doi">10.3897/mycokeys.114.139325</pub-id></mixed-citation></tp:treatment-meta><tp:nomenclature><label>﻿</label><tp:taxon-name>
              <object-id xmlns:xlink="http://www.w3.org/1999/xlink" content-type="arpha" xlink:type="simple">2515F308-9442-5A9D-AE98-AE53AD41F5BF</object-id>
              <tp:taxon-name-part taxon-name-part-type="genus" reg="Nigrosynnema">Nigrosynnema</tp:taxon-name-part>
              <tp:taxon-name-part taxon-name-part-type="species" reg="natarajanensis">natarajanensis</tp:taxon-name-part>
              <object-id xmlns:xlink="http://www.w3.org/1999/xlink" xlink:type="simple">Index Fungorum: IF902010</object-id>
            </tp:taxon-name><tp:taxon-authority>(D’Souza, S.K. Singh &amp; Bhat) C.F. Liao, K.D. Hyde Doilom &amp; Bhat</tp:taxon-authority><tp:taxon-status xmlns:xlink="http://www.w3.org/1999/xlink" xlink:type="simple">comb. nov.</tp:taxon-status></tp:nomenclature><tp:treatment-sec sec-type="Basionym" id="SECID0E1YAM"><title>Basionym.</title><p><italic><tp:taxon-name><tp:taxon-name-part taxon-name-part-type="genus" reg="Virgatospora">Virgatospora</tp:taxon-name-part><tp:taxon-name-part taxon-name-part-type="species" reg="natarajanensis">natarajanensis</tp:taxon-name-part></tp:taxon-name></italic> D’Souza, S.K. Singh &amp; Bhat, Mycotaxon 82: 141 (2002).</p></tp:treatment-sec><tp:treatment-sec sec-type="Holotype" id="SECID0ELZAM"><title>Holotype.</title><p>IMI 386680.</p></tp:treatment-sec><tp:treatment-sec sec-type="Type information" id="SECID0EQZAM"><title>Type information.</title><p>India • Middle Andaman Island, on dead leaves of <italic><tp:taxon-name><tp:taxon-name-part taxon-name-part-type="genus" reg="Calamus">Calamus</tp:taxon-name-part><tp:taxon-name-part taxon-name-part-type="species" reg="thwaitesii">thwaitesii</tp:taxon-name-part></tp:taxon-name></italic>, 15 December 2000, Rajiv Kumar, IMI386680 (holotype).</p></tp:treatment-sec><tp:treatment-sec sec-type="description" id="SECID0EB1AM"><title>Description.</title><p>See <xref ref-type="bibr" rid="B10">D’Souza et al. (2002)</xref> on page 141.</p></tp:treatment-sec><tp:treatment-sec sec-type="Illustration" id="SECID0EL1AM"><title>Illustration.</title><p>See <xref ref-type="bibr" rid="B10">D’Souza et al. (2002)</xref> on page 140, Fig. <xref ref-type="fig" rid="F4">4a–d</xref>.</p></tp:treatment-sec><tp:treatment-sec sec-type="notes" id="SECID0EZ1AM"><title>Notes.</title><p><xref ref-type="bibr" rid="B10">D’Souza et al. (2002)</xref> introduced <italic><tp:taxon-name><tp:taxon-name-part taxon-name-part-type="genus" reg="Virgatospora">Virgatospora</tp:taxon-name-part><tp:taxon-name-part taxon-name-part-type="species" reg="natarajanensis">natarajanensis</tp:taxon-name-part></tp:taxon-name></italic> based on the morphology and found it as a saprobe on dead leaves of <italic><tp:taxon-name><tp:taxon-name-part taxon-name-part-type="genus" reg="Calamus">Calamus</tp:taxon-name-part><tp:taxon-name-part taxon-name-part-type="species" reg="thwaitesii">thwaitesii</tp:taxon-name-part></tp:taxon-name></italic> from Middle Andaman Island, India. Although the DNA sequence data of <italic><tp:taxon-name><tp:taxon-name-part taxon-name-part-type="genus" reg="Virgatospora">V.</tp:taxon-name-part><tp:taxon-name-part taxon-name-part-type="species" reg="natarajanensis">natarajanensis</tp:taxon-name-part></tp:taxon-name></italic> is not available in NCBI, morphologically, it fits well within the generic concept of <italic><tp:taxon-name><tp:taxon-name-part taxon-name-part-type="genus" reg="Nigrosynnema">Nigrosynnema</tp:taxon-name-part></tp:taxon-name></italic> due to its synnematous conidiomata, phialidic conidiogenous cells, ellipsoidal to fusiform, aseptate conidia (amerosporous) with distinct longitudinal striations. The conidia in <italic><tp:taxon-name><tp:taxon-name-part taxon-name-part-type="genus" reg="Virgatospora">V.</tp:taxon-name-part><tp:taxon-name-part taxon-name-part-type="species" reg="echinofibrosa">echinofibrosa</tp:taxon-name-part></tp:taxon-name></italic>, the type species of <italic><tp:taxon-name><tp:taxon-name-part taxon-name-part-type="genus" reg="Virgatospora">Virgatospora</tp:taxon-name-part></tp:taxon-name></italic>, are ellipsoidal to limoniform and 3-(sometimes 2- or 4)-septate (phragmosporous). Based on the morphological similarities between <italic><tp:taxon-name><tp:taxon-name-part taxon-name-part-type="genus" reg="Virgatospora">V.</tp:taxon-name-part><tp:taxon-name-part taxon-name-part-type="species" reg="natarajanensis">natarajanensis</tp:taxon-name-part></tp:taxon-name></italic> and <italic><tp:taxon-name><tp:taxon-name-part taxon-name-part-type="genus" reg="Nigrosynnema">N.</tp:taxon-name-part><tp:taxon-name-part taxon-name-part-type="species" reg="guangdongense">guangdongense</tp:taxon-name-part></tp:taxon-name></italic> (the type species of <italic><tp:taxon-name><tp:taxon-name-part taxon-name-part-type="genus" reg="Nigrosynnema">Nigrosynnema</tp:taxon-name-part></tp:taxon-name></italic>), as well as support from molecular phylogenetic analyses of the type species of <italic><tp:taxon-name><tp:taxon-name-part taxon-name-part-type="genus" reg="Virgatospora">Virgatospora</tp:taxon-name-part></tp:taxon-name></italic>, we synonymize <italic><tp:taxon-name><tp:taxon-name-part taxon-name-part-type="genus" reg="Virgatospora">V.</tp:taxon-name-part><tp:taxon-name-part taxon-name-part-type="species" reg="natarajanensis">natarajanensis</tp:taxon-name-part></tp:taxon-name></italic> under <italic><tp:taxon-name><tp:taxon-name-part taxon-name-part-type="genus" reg="Nigrosynnema">Nigrosynnema</tp:taxon-name-part></tp:taxon-name></italic> as <italic><tp:taxon-name><tp:taxon-name-part taxon-name-part-type="genus" reg="Nigrosynnema">N.</tp:taxon-name-part><tp:taxon-name-part taxon-name-part-type="species" reg="natarajanensis">natarajanensis</tp:taxon-name-part></tp:taxon-name></italic>. However, it is desirable to obtain DNA sequence data from both the type specimen of <italic><tp:taxon-name><tp:taxon-name-part taxon-name-part-type="genus" reg="Virgatospora">V.</tp:taxon-name-part><tp:taxon-name-part taxon-name-part-type="species" reg="natarajanensis">natarajanensis</tp:taxon-name-part></tp:taxon-name></italic> and fresh collections to further support our proposal.</p></tp:treatment-sec><tp:treatment-sec><!--Section generated to contain objects referenced in tp:taxon-treatment.--><fig id="F4" position="float" orientation="portrait"><object-id xmlns:xlink="http://www.w3.org/1999/xlink" content-type="doi" xlink:type="simple">10.3897/mycokeys.114.139325.figure4</object-id><object-id xmlns:xlink="http://www.w3.org/1999/xlink" content-type="arpha" xlink:type="simple">9DDAA894-5EAC-57FA-924A-5026B7ABCFD0</object-id><label>Figure 4.</label><caption><p><italic><tp:taxon-name><tp:taxon-name-part taxon-name-part-type="genus" reg="Nigrosynnema">Nigrosynnema</tp:taxon-name-part><tp:taxon-name-part taxon-name-part-type="species" reg="guangdongense">guangdongense</tp:taxon-name-part></tp:taxon-name></italic> (<abbrev xmlns:xlink="http://www.w3.org/1999/xlink" content-type="institution" xlink:title="Mycological Herbarium of Zhongkai University of Agriculture and Engineering" id="ABBRID0EAPAM" xlink:type="simple">MHZU</abbrev> 23-0255) on PDA after three weeks <bold>a, b</bold> conidial masses on pda <bold>c–f</bold> conidiophores, conidiogenous cells with conidia <bold>g, h</bold> conidia. Scale bars: 10 µm (<bold>c–f</bold>); 5 µm (<bold>g, h</bold>).</p></caption><graphic xmlns:xlink="http://www.w3.org/1999/xlink" xlink:href="mycokeys-114-299-g004.jpg" position="float" orientation="portrait" xlink:type="simple" id="oo_1269929.jpg"><uri content-type="original_file" xlink:type="simple">https://binary.pensoft.net/fig/1269929</uri></graphic></fig></tp:treatment-sec><ref-list><ref id="B10"><mixed-citation xmlns:xlink="http://www.w3.org/1999/xlink" xlink:type="simple"><person-group><name name-style="western"><surname>D’Souza</surname><given-names>MA</given-names></name><name name-style="western"><surname>Singh</surname><given-names>SK</given-names></name><name name-style="western"><surname>Bhat</surname><given-names>DJ</given-names></name></person-group> (<year>2002</year>) <article-title>New conidial fungi from Andaman Islands, India.</article-title><source>Mycotaxon</source><volume>82</volume>: <fpage>133</fpage>–<lpage>143</lpage>.</mixed-citation></ref></ref-list></tp:taxon-treatment>
