# Supplementary material for: ﻿Unveiling four new taxa and Nigrosynnemanatarajanensis comb. nov. in Stachybotryaceae (Hypocreales) from monocotyledon plants in Guangdong Province, China
Source: MycoKeys. 2025 Mar 5;114:299–327. doi: 10.3897/mycokeys.114.139325 (PMC11905103; doi:10.3897/mycokeys.114.139325)
Supplement: XML Treatment for Sirastachys guangdongensis [file mycokeys.114.139325-treatment5.xml]

<!DOCTYPE tp:taxon-treatment
  PUBLIC "-//TaxonX//DTD Taxonomic Treatment Publishing DTD v0 20100105//EN" "tax-treatment-NSO.dtd">
<tp:taxon-treatment xmlns:tp="http://www.plazi.org/taxpub"><tp:treatment-meta><kwd-group><label>Taxon classification</label><kwd>
                <named-content content-type="kingdom">Fungi</named-content>
              </kwd><kwd>
                <named-content content-type="order">Hypocreales</named-content>
              </kwd><kwd>
                <named-content content-type="family">Stachybotryaceae</named-content>
              </kwd></kwd-group><mixed-citation publication-type="journal"><person-group><name><surname>Liao</surname><given-names>Chunfang</given-names></name><name><surname>Doilom</surname><given-names>Mingkwan</given-names></name><name><surname>Bhat</surname><given-names>D. Jayarama</given-names></name><name><surname>Thilini Chethana</surname><given-names>Kandawatte Wedaralalage</given-names></name><name><surname>Tangtrakulwanich</surname><given-names>Khanobporn</given-names></name><name><surname>Yang</surname><given-names>Yunhui</given-names></name><name><surname>Al-Otibi</surname><given-names>Fatimah</given-names></name><name><surname>Hyde</surname><given-names>Kevin D.</given-names></name><name><surname>Dong</surname><given-names>Wei</given-names></name></person-group><article-title>﻿Unveiling four new taxa and <italic><tp:taxon-name><tp:taxon-name-part taxon-name-part-type="genus" reg="Nigrosynnema">Nigrosynnema</tp:taxon-name-part><tp:taxon-name-part taxon-name-part-type="species" reg="natarajanensis">natarajanensis</tp:taxon-name-part></tp:taxon-name></italic> comb. nov. in <tp:taxon-name><tp:taxon-name-part taxon-name-part-type="family">Stachybotryaceae</tp:taxon-name-part></tp:taxon-name> (<tp:taxon-name><tp:taxon-name-part taxon-name-part-type="order">Hypocreales</tp:taxon-name-part></tp:taxon-name>) from monocotyledon plants in Guangdong Province, China</article-title><source>MycoKeys</source><day>05</day><month>03</month><year>2025</year><volume>114</volume><fpage>299</fpage><lpage>327</lpage><pub-id pub-id-type="doi">10.3897/mycokeys.114.139325</pub-id></mixed-citation></tp:treatment-meta><tp:nomenclature><label>﻿</label><tp:taxon-name>
              <object-id xmlns:xlink="http://www.w3.org/1999/xlink" content-type="arpha" xlink:type="simple">B0810616-1D23-5049-8ADC-DDEE96115D8A</object-id>
              <tp:taxon-name-part taxon-name-part-type="genus" reg="Sirastachys">Sirastachys</tp:taxon-name-part>
              <tp:taxon-name-part taxon-name-part-type="species" reg="guangdongensis">guangdongensis</tp:taxon-name-part>
              <object-id xmlns:xlink="http://www.w3.org/1999/xlink" xlink:type="simple">Index Fungorum: IF902009</object-id>
              <object-id xmlns:xlink="http://www.w3.org/1999/xlink" xlink:type="simple">Facesoffungi Number: FoF15747</object-id>
            </tp:taxon-name><tp:taxon-authority>C.F. Liao, K.D. Hyde &amp; Doilom</tp:taxon-authority><tp:taxon-status xmlns:xlink="http://www.w3.org/1999/xlink" xlink:type="simple">sp. nov.</tp:taxon-status><xref ref-type="fig" rid="F5">Fig. 5</xref></tp:nomenclature><tp:treatment-sec sec-type="etymology" id="SECID0EZABM"><title>Etymology.</title><p>The epithet “guangdongensis” refers to the locality, Guangdong Province, China, where the holotype was collected.</p></tp:treatment-sec><tp:treatment-sec sec-type="Holotype" id="SECID0EIBBM"><title>Holotype.</title><p><abbrev xmlns:xlink="http://www.w3.org/1999/xlink" content-type="institution" xlink:title="Mycological Herbarium of Zhongkai University of Agriculture and Engineering" id="ABBRID0EOBBM" xlink:type="simple">MHZU</abbrev> 23-0250.</p></tp:treatment-sec><tp:treatment-sec sec-type="description" id="SECID0ETBBM"><title>Description.</title><p><bold><italic>Saprobic</italic></bold> on dead stem of <italic><tp:taxon-name><tp:taxon-name-part taxon-name-part-type="genus" reg="Agave">Agave</tp:taxon-name-part><tp:taxon-name-part taxon-name-part-type="species" reg="sisalana">sisalana</tp:taxon-name-part></tp:taxon-name></italic>. <bold><italic>Sexual morph</italic></bold>: undetermined. <bold><italic>Asexual morph</italic></bold>: Colonies superficial on host substrate, erect, gregarious, visible as numerous black conidial masses. <bold><italic>Conidiophores</italic></bold> 105–170 × 3.5–7 µm (av. 140 × 5.5 μm, n = 30), macronematous, mononematous, erect, simple, unbranched, straight or slightly flexuous, subcylindrical, hyaline, 1–5-septate, not constricted at septa, smooth-walled, or slightly verrucose, thick-walled, bearing 4–8 conidiogenous cells on the tip. <bold><italic>Conidiogenous cells</italic></bold> 6.5–12.5 × 4–5 µm (av. 10 × 4 μm, n = 30), enteroblastic, monophialidic, discrete, determinate, terminal, elongate doliiform to reniform, subhyaline to brown, smooth-walled, with a conspicuous collarette. <bold><italic>Conidia</italic></bold> 5–6 × 4–5 µm (av. 5.5 × 4 μm, n = 30), acrogenous, aggregating in slimy masses, obovoid, with a prominent hilum, aseptate, brown, pale olivaceous brown, black, smooth-walled.</p><fig id="F5" position="float" orientation="portrait"><object-id xmlns:xlink="http://www.w3.org/1999/xlink" content-type="doi" xlink:type="simple">10.3897/mycokeys.114.139325.figure5</object-id><object-id xmlns:xlink="http://www.w3.org/1999/xlink" content-type="arpha" xlink:type="simple">9D3960FB-09BE-57FF-A46F-40F41500C84C</object-id><label>Figure 5.</label><caption><p><italic><tp:taxon-name><tp:taxon-name-part taxon-name-part-type="genus" reg="Sirastachys">Sirastachys</tp:taxon-name-part><tp:taxon-name-part taxon-name-part-type="species" reg="guangdongensis">guangdongensis</tp:taxon-name-part></tp:taxon-name></italic> (<abbrev xmlns:xlink="http://www.w3.org/1999/xlink" content-type="institution" xlink:title="Mycological Herbarium of Zhongkai University of Agriculture and Engineering" id="ABBRID0ELDBM" xlink:type="simple">MHZU</abbrev> 23-0250, holotype) <bold>a–c</bold> colonies on the surface substrate <bold>d, e</bold> conidiophores, conidiogenous cells with conidia <bold>f, g</bold> conidiogenous cells with conidia <bold>h</bold> conidia. Scale bars: 50 µm (<bold>d, e</bold>); 10 µm (<bold>f, g</bold>); 5 µm (<bold>h</bold>).</p></caption><graphic xmlns:xlink="http://www.w3.org/1999/xlink" xlink:href="mycokeys-114-299-g005.jpg" position="float" orientation="portrait" xlink:type="simple" id="oo_1269930.jpg"><uri content-type="original_file" xlink:type="simple">https://binary.pensoft.net/fig/1269930</uri></graphic></fig></tp:treatment-sec><tp:treatment-sec sec-type="description" id="SECID0EDEBM"><title>Culture characteristics.</title><p>Colonies on PDA reaching 5.5–6.0 cm in two weeks at 28 ± 2 °C, medium dense, flat, circular, cream from above; pale luteous from the reverse, with no pigmentation.</p></tp:treatment-sec><tp:treatment-sec sec-type="material" id="SECID0EIEBM"><title>Material examined.</title><p>China • Guangdong Province, Guangzhou City, Zhongkai University of Agriculture and Engineering (<named-content xmlns:xlink="http://www.w3.org/1999/xlink" content-type="dwc:verbatimCoordinates" xlink:type="simple"><named-content content-type="geo-json" specific-use="{&#34;type&#34;:&#34;Point&#34;,&#34;coordinates&#34;:[113.282400,23.106430]}" id="NCID0EREBM" xlink:type="simple">23.10643°N, 113.28240°E</named-content></named-content>, 20 m), on dead leaf of <italic><tp:taxon-name><tp:taxon-name-part taxon-name-part-type="genus" reg="Agave">Agave</tp:taxon-name-part><tp:taxon-name-part taxon-name-part-type="species" reg="sisalana">sisalana</tp:taxon-name-part></tp:taxon-name></italic> Perr. ex Engelm. (<tp:taxon-name><tp:taxon-name-part taxon-name-part-type="family">Agavaceae</tp:taxon-name-part></tp:taxon-name>), 17 November 2021, C.F. Liao &amp; Y.H. Yang, JM02 (<abbrev xmlns:xlink="http://www.w3.org/1999/xlink" content-type="institution" xlink:title="Mycological Herbarium of Zhongkai University of Agriculture and Engineering" id="ABBRID0EGFBM" xlink:type="simple">MHZU</abbrev> 23-0250, holotype) • ex-type, <abbrev xmlns:xlink="http://www.w3.org/1999/xlink" content-type="institution" xlink:title="Zhongkai University of Agriculture and Engineering Culture Collection" id="ABBRID0ELFBM" xlink:type="simple">ZHKUCC</abbrev> 23-1003 • <italic>ibid</italic>., living culture <abbrev xmlns:xlink="http://www.w3.org/1999/xlink" content-type="institution" xlink:title="Zhongkai University of Agriculture and Engineering Culture Collection" id="ABBRID0ESFBM" xlink:type="simple">ZHKUCC</abbrev> 23-1004.</p></tp:treatment-sec><tp:treatment-sec sec-type="notes" id="SECID0EXFBM"><title>Notes.</title><p><italic><tp:taxon-name><tp:taxon-name-part taxon-name-part-type="genus" reg="Sirastachys">Sirastachys</tp:taxon-name-part><tp:taxon-name-part taxon-name-part-type="species" reg="guangdongensis">guangdongensis</tp:taxon-name-part></tp:taxon-name></italic> resembles <italic><tp:taxon-name><tp:taxon-name-part taxon-name-part-type="genus" reg="Sirastachys">Si.</tp:taxon-name-part><tp:taxon-name-part taxon-name-part-type="species" reg="pandicola">pandicola</tp:taxon-name-part></tp:taxon-name></italic> and <italic><tp:taxon-name><tp:taxon-name-part taxon-name-part-type="genus" reg="Sirastachys">Si.</tp:taxon-name-part><tp:taxon-name-part taxon-name-part-type="species" reg="phaeospora">Phaeospora</tp:taxon-name-part></tp:taxon-name></italic> that were described by <xref ref-type="bibr" rid="B38">Lombard et al. (2016)</xref>. However, the former can be distinguished by the size of the conidiophores and conidia as well as other conidiophore characteristics. <italic><tp:taxon-name><tp:taxon-name-part taxon-name-part-type="genus" reg="Sirastachys">Sirastachys</tp:taxon-name-part><tp:taxon-name-part taxon-name-part-type="species" reg="guangdongensis">guangdongensis</tp:taxon-name-part></tp:taxon-name></italic> has longer conidiophores (105–170 µm) than those of <italic><tp:taxon-name><tp:taxon-name-part taxon-name-part-type="genus" reg="Sirastachys">Si.</tp:taxon-name-part><tp:taxon-name-part taxon-name-part-type="species" reg="pandicola">pandicola</tp:taxon-name-part></tp:taxon-name></italic> (55–75 µm) and <italic><tp:taxon-name><tp:taxon-name-part taxon-name-part-type="genus" reg="Sirastachys">Si.</tp:taxon-name-part><tp:taxon-name-part taxon-name-part-type="species" reg="phaeospora">phaeospora</tp:taxon-name-part></tp:taxon-name></italic> (40–65 µm). <italic><tp:taxon-name><tp:taxon-name-part taxon-name-part-type="genus" reg="Sirastachys">Sirastachys</tp:taxon-name-part><tp:taxon-name-part taxon-name-part-type="species" reg="guangdongensis">guangdongensis</tp:taxon-name-part></tp:taxon-name></italic> has larger conidia (5–6 × 4–5 µm) than <italic><tp:taxon-name><tp:taxon-name-part taxon-name-part-type="genus" reg="Sirastachys">Si.</tp:taxon-name-part><tp:taxon-name-part taxon-name-part-type="species" reg="pandicola">pandicola</tp:taxon-name-part></tp:taxon-name></italic> (3–4 × 2–3 µm) and <italic><tp:taxon-name><tp:taxon-name-part taxon-name-part-type="genus" reg="Sirastachys">Si.</tp:taxon-name-part><tp:taxon-name-part taxon-name-part-type="species" reg="phaeospora">phaeospora</tp:taxon-name-part></tp:taxon-name></italic> (4–5 × 2–3 µm). Conidiophores of <italic><tp:taxon-name><tp:taxon-name-part taxon-name-part-type="genus" reg="Sirastachys">Si.</tp:taxon-name-part><tp:taxon-name-part taxon-name-part-type="species" reg="guangdongensis">guangdongensis</tp:taxon-name-part></tp:taxon-name></italic> are 1–5-septate, while they are 1–3-septate in <italic><tp:taxon-name><tp:taxon-name-part taxon-name-part-type="genus" reg="Sirastachys">Si.</tp:taxon-name-part><tp:taxon-name-part taxon-name-part-type="species" reg="pandicola">pandicola</tp:taxon-name-part></tp:taxon-name></italic> and 1–2(–3)-septate in <italic><tp:taxon-name><tp:taxon-name-part taxon-name-part-type="genus" reg="Sirastachys">Si.</tp:taxon-name-part><tp:taxon-name-part taxon-name-part-type="species" reg="phaeospora">phaeospora</tp:taxon-name-part></tp:taxon-name></italic>. Branched conidiophores are observed in <italic><tp:taxon-name><tp:taxon-name-part taxon-name-part-type="genus" reg="Sirastachys">Si.</tp:taxon-name-part><tp:taxon-name-part taxon-name-part-type="species" reg="phaeospora">phaeospora</tp:taxon-name-part></tp:taxon-name></italic> (<xref ref-type="bibr" rid="B38">Lombard et al. 2016</xref>), while they are unbranched in <italic><tp:taxon-name><tp:taxon-name-part taxon-name-part-type="genus" reg="Sirastachys">Si.</tp:taxon-name-part><tp:taxon-name-part taxon-name-part-type="species" reg="guangdongensis">guangdongensis</tp:taxon-name-part></tp:taxon-name></italic>. The phylogenetic analyses supported <italic><tp:taxon-name><tp:taxon-name-part taxon-name-part-type="genus" reg="Sirastachys">Si.</tp:taxon-name-part><tp:taxon-name-part taxon-name-part-type="species" reg="guangdongensis">guangdongensis</tp:taxon-name-part></tp:taxon-name></italic> as a distinct species from other <italic><tp:taxon-name><tp:taxon-name-part taxon-name-part-type="genus" reg="Sirastachys">Sirastachys</tp:taxon-name-part></tp:taxon-name></italic> species and showed that <italic><tp:taxon-name><tp:taxon-name-part taxon-name-part-type="genus" reg="Sirastachys">Si.</tp:taxon-name-part><tp:taxon-name-part taxon-name-part-type="species" reg="guangdongensis">guangdongensis</tp:taxon-name-part></tp:taxon-name></italic> (<abbrev xmlns:xlink="http://www.w3.org/1999/xlink" content-type="institution" xlink:title="Zhongkai University of Agriculture and Engineering Culture Collection" id="ABBRID0ETLBM" xlink:type="simple">ZHKUCC</abbrev> 23-1003 and <abbrev xmlns:xlink="http://www.w3.org/1999/xlink" content-type="institution" xlink:title="Zhongkai University of Agriculture and Engineering Culture Collection" id="ABBRID0EYLBM" xlink:type="simple">ZHKUCC</abbrev> 23-1004) formed a distinct branch and sister to <italic><tp:taxon-name><tp:taxon-name-part taxon-name-part-type="genus" reg="Sirastachys">Si.</tp:taxon-name-part><tp:taxon-name-part taxon-name-part-type="species" reg="phaeospora">phaeospora</tp:taxon-name-part></tp:taxon-name></italic> (ex-type CBS 100155) with 99% <abbrev xmlns:xlink="http://www.w3.org/1999/xlink" xlink:title="maximum likelihood" id="ABBRID0EIMBM" xlink:type="simple">ML</abbrev> bootstrap support and 1.00 BYPP (Fig. <xref ref-type="fig" rid="F1">1</xref>). Based on distinct morphological and molecular evidence, we propose <italic><tp:taxon-name><tp:taxon-name-part taxon-name-part-type="genus" reg="Sirastachys">Sirastachys</tp:taxon-name-part><tp:taxon-name-part taxon-name-part-type="species" reg="guangdongensis">guangdongensis</tp:taxon-name-part></tp:taxon-name></italic> as a novel species.</p></tp:treatment-sec><tp:treatment-sec><!--Section generated to contain objects referenced in tp:taxon-treatment.--><fig id="F1" position="float" orientation="portrait"><object-id xmlns:xlink="http://www.w3.org/1999/xlink" content-type="doi" xlink:type="simple">10.3897/mycokeys.114.139325.figure1</object-id><object-id xmlns:xlink="http://www.w3.org/1999/xlink" content-type="arpha" xlink:type="simple">6A65CE46-83A1-589C-8DB5-C28B9C7C2D0C</object-id><label>Figure 1.</label><caption><p>Phylogram generated from maximum likelihood analysis (RAxML) of strains in <tp:taxon-name><tp:taxon-name-part taxon-name-part-type="family">Stachybotryaceae</tp:taxon-name-part></tp:taxon-name> based on the combined <italic><abbrev xmlns:xlink="http://www.w3.org/1999/xlink" xlink:title="calmodulin" id="ABBRID0ESEHK" xlink:type="simple">cmdA</abbrev></italic>, <abbrev xmlns:xlink="http://www.w3.org/1999/xlink" xlink:title="internal transcribed spacer" id="ABBRID0EWEHK" xlink:type="simple">ITS</abbrev>, <abbrev xmlns:xlink="http://www.w3.org/1999/xlink" xlink:title="large subunit nuclear rDNA" id="ABBRID0E1EHK" xlink:type="simple">LSU</abbrev>, <italic><abbrev xmlns:xlink="http://www.w3.org/1999/xlink" xlink:title="RNA polymerase II second largest subunit" id="ABBRID0E6EHK" xlink:type="simple">rpb2</abbrev></italic>, <italic><abbrev xmlns:xlink="http://www.w3.org/1999/xlink" xlink:title="partial translation elongation factor 1-α" id="ABBRID0EEFHK" xlink:type="simple">tef1-α</abbrev></italic>, and <italic><abbrev xmlns:xlink="http://www.w3.org/1999/xlink" xlink:title="β-tubulin" id="ABBRID0EJFHK" xlink:type="simple">tub2</abbrev></italic> sequence data. Maximum likelihood bootstrap values ≥ 70% (<abbrev xmlns:xlink="http://www.w3.org/1999/xlink" xlink:title="maximum likelihood" id="ABBRID0ENFHK" xlink:type="simple">ML</abbrev>) and Bayesian posterior probabilities ≥ 0.90 (<abbrev xmlns:xlink="http://www.w3.org/1999/xlink" xlink:title="maximum likelihood" id="ABBRID0ERFHK" xlink:type="simple">ML</abbrev>/BYPP) are provided at the nodes. The tree is rooted with <italic><tp:taxon-name><tp:taxon-name-part taxon-name-part-type="genus" reg="Fusarium">Fusarium</tp:taxon-name-part><tp:taxon-name-part taxon-name-part-type="species" reg="sambucinum">sambucinum</tp:taxon-name-part></tp:taxon-name></italic> strains CBS 136.24 and CBS 146.95. The hyphen (-) represents support values &lt; 70% <abbrev xmlns:xlink="http://www.w3.org/1999/xlink" xlink:title="maximum likelihood" id="ABBRID0EAGHK" xlink:type="simple">ML</abbrev> and &lt; 0.90 BYPP. The ex-type strains are denoted as “<sup>T</sup>”, while the newly isolated strains are highlighted in blue.</p></caption><graphic xmlns:xlink="http://www.w3.org/1999/xlink" xlink:href="mycokeys-114-299-g001.jpg" position="float" orientation="portrait" xlink:type="simple" id="oo_1269926.jpg"><uri content-type="original_file" xlink:type="simple">https://binary.pensoft.net/fig/1269926</uri></graphic></fig></tp:treatment-sec><ref-list><ref id="B38"><mixed-citation xmlns:xlink="http://www.w3.org/1999/xlink" xlink:type="simple"><person-group><name name-style="western"><surname>Lombard</surname><given-names>L</given-names></name><name name-style="western"><surname>Houbraken</surname><given-names>J</given-names></name><name name-style="western"><surname>Decock</surname><given-names>C</given-names></name><name name-style="western"><surname>Samson</surname><given-names>RA</given-names></name><name name-style="western"><surname>Meijer</surname><given-names>M</given-names></name><name name-style="western"><surname>Réblová</surname><given-names>M</given-names></name><name name-style="western"><surname>Groenewald</surname><given-names>JZ</given-names></name><name name-style="western"><surname>Crous</surname><given-names>PW</given-names></name></person-group> (<year>2016</year>) Generic hyper-diversity in <tp:taxon-name><tp:taxon-name-part taxon-name-part-type="family">Stachybotriaceae</tp:taxon-name-part></tp:taxon-name>. Persoonia 36(1): 156–246. <ext-link xlink:href="10.3767/003158516X691582" ext-link-type="doi" xlink:type="simple">https://doi.org/10.3767/003158516X691582</ext-link></mixed-citation></ref></ref-list></tp:taxon-treatment>
