# Supplementary material for: ﻿Unveiling four new taxa and Nigrosynnemanatarajanensis comb. nov. in Stachybotryaceae (Hypocreales) from monocotyledon plants in Guangdong Province, China
Source: MycoKeys. 2025 Mar 5;114:299–327. doi: 10.3897/mycokeys.114.139325 (PMC11905103; doi:10.3897/mycokeys.114.139325)
Supplement: XML Treatment for Stachybotrys microsporus [file mycokeys.114.139325-treatment6.xml]

<!DOCTYPE tp:taxon-treatment
  PUBLIC "-//TaxonX//DTD Taxonomic Treatment Publishing DTD v0 20100105//EN" "tax-treatment-NSO.dtd">
<tp:taxon-treatment xmlns:tp="http://www.plazi.org/taxpub"><tp:treatment-meta><kwd-group><label>Taxon classification</label><kwd>
                <named-content content-type="kingdom">Fungi</named-content>
              </kwd><kwd>
                <named-content content-type="order">Hypocreales</named-content>
              </kwd><kwd>
                <named-content content-type="family">Stachybotryaceae</named-content>
              </kwd></kwd-group><mixed-citation publication-type="journal"><person-group><name><surname>Liao</surname><given-names>Chunfang</given-names></name><name><surname>Doilom</surname><given-names>Mingkwan</given-names></name><name><surname>Bhat</surname><given-names>D. Jayarama</given-names></name><name><surname>Thilini Chethana</surname><given-names>Kandawatte Wedaralalage</given-names></name><name><surname>Tangtrakulwanich</surname><given-names>Khanobporn</given-names></name><name><surname>Yang</surname><given-names>Yunhui</given-names></name><name><surname>Al-Otibi</surname><given-names>Fatimah</given-names></name><name><surname>Hyde</surname><given-names>Kevin D.</given-names></name><name><surname>Dong</surname><given-names>Wei</given-names></name></person-group><article-title>﻿Unveiling four new taxa and <italic><tp:taxon-name><tp:taxon-name-part taxon-name-part-type="genus" reg="Nigrosynnema">Nigrosynnema</tp:taxon-name-part><tp:taxon-name-part taxon-name-part-type="species" reg="natarajanensis">natarajanensis</tp:taxon-name-part></tp:taxon-name></italic> comb. nov. in <tp:taxon-name><tp:taxon-name-part taxon-name-part-type="family">Stachybotryaceae</tp:taxon-name-part></tp:taxon-name> (<tp:taxon-name><tp:taxon-name-part taxon-name-part-type="order">Hypocreales</tp:taxon-name-part></tp:taxon-name>) from monocotyledon plants in Guangdong Province, China</article-title><source>MycoKeys</source><day>05</day><month>03</month><year>2025</year><volume>114</volume><fpage>299</fpage><lpage>327</lpage><pub-id pub-id-type="doi">10.3897/mycokeys.114.139325</pub-id></mixed-citation></tp:treatment-meta><tp:nomenclature><label>﻿</label><tp:taxon-name>
              <object-id xmlns:xlink="http://www.w3.org/1999/xlink" content-type="arpha" xlink:type="simple">3CE5110C-40ED-50AA-A7D2-5A11DF12B5F6</object-id>
              <tp:taxon-name-part taxon-name-part-type="genus" reg="Stachybotrys">Stachybotrys</tp:taxon-name-part>
              <tp:taxon-name-part taxon-name-part-type="species" reg="microsporus">microsporus</tp:taxon-name-part>
              <object-id xmlns:xlink="http://www.w3.org/1999/xlink" xlink:type="simple">Index Fungorum: IF627002</object-id>
              <object-id xmlns:xlink="http://www.w3.org/1999/xlink" xlink:type="simple">Facesoffungi Number: FoF09372</object-id>
            </tp:taxon-name><tp:taxon-authority>(B.L. Mathur &amp; Sankhla) S.C. Jong &amp; E.E. Davis [as ‘microspora’]</tp:taxon-authority><xref ref-type="fig" rid="F6">Fig. 6</xref></tp:nomenclature><tp:treatment-sec sec-type="description" id="SECID0EKOBM"><title>Description.</title><p><bold><italic>Saprobic</italic></bold> on dead leaf of <italic><tp:taxon-name><tp:taxon-name-part taxon-name-part-type="genus" reg="Agave">Agave</tp:taxon-name-part><tp:taxon-name-part taxon-name-part-type="species" reg="sisalana">sisalana</tp:taxon-name-part></tp:taxon-name></italic>. <bold><italic>Sexual morph</italic></bold>: undetermined. <bold><italic>Asexual morph</italic></bold>: Colonies superficial on host substrate, gregarious, visible as numerous black conidial masses. <bold><italic>Conidiophores</italic></bold> 35–70 × 2.5–5 µm (av. 48 × 4 μm, n = 30), macronematous, mononematous, irregularly or sympodially branched, straight or flexuous, subcylindrical, hyaline, becoming pale olivaceous brown in the above half, 1–3-septate, not constricted at the septa, smooth-walled, slightly rough-walled in the subterminal region, thick-walled, bearing 3–9 conidiogenous cells on the tip. <bold><italic>Conidiogenous cells</italic></bold> 6–10 × 4–6 µm (av. 8 × 5 μm, n = 30), enteroblastic, monophialidic, discrete, determinate, terminal, obovoid, sub-hyaline to pale olivaceous brown, smooth-walled. <bold><italic>Conidia</italic></bold> 5–7 µm diam. (av. 6 μm, n = 30), aggregating in slimy masses, globose, subglobose, aseptate, olivaceous brown to black, rough-walled, verrucose.</p><fig id="F6" position="float" orientation="portrait"><object-id xmlns:xlink="http://www.w3.org/1999/xlink" content-type="doi" xlink:type="simple">10.3897/mycokeys.114.139325.figure6</object-id><object-id xmlns:xlink="http://www.w3.org/1999/xlink" content-type="arpha" xlink:type="simple">BA9E34E0-05B1-5EC9-9729-DCF372021D53</object-id><label>Figure 6.</label><caption><p><italic><tp:taxon-name><tp:taxon-name-part taxon-name-part-type="genus" reg="Stachybotrys">Stachybotrys</tp:taxon-name-part><tp:taxon-name-part taxon-name-part-type="species" reg="microsporus">microsporus</tp:taxon-name-part></tp:taxon-name></italic> (<abbrev xmlns:xlink="http://www.w3.org/1999/xlink" content-type="institution" xlink:title="Mycological Herbarium of Zhongkai University of Agriculture and Engineering" id="ABBRID0ECQBM" xlink:type="simple">MHZU</abbrev> 23-0252, new host record) <bold>a–c</bold> colonies on the surface substrate <bold>d, e</bold> conidiophores <bold>f–i</bold> conidiogenous cells <bold>j</bold> conidia <bold>k</bold> colonies on pda (front) <bold>l</bold> colony on pda (below) <bold>m</bold> mycelium, conidiophores, and conidiogenous cells with conidia <bold>n–p</bold> conidiogenous cells with conidia <bold>q</bold> conidia. Scale bars: 20 µm (<bold>d, e</bold>); 50 µm (<bold>f–j, m</bold>); 10 µm (<bold>n–q</bold>).</p></caption><graphic xmlns:xlink="http://www.w3.org/1999/xlink" xlink:href="mycokeys-114-299-g006.jpg" position="float" orientation="portrait" xlink:type="simple" id="oo_1269931.jpg"><uri content-type="original_file" xlink:type="simple">https://binary.pensoft.net/fig/1269931</uri></graphic></fig></tp:treatment-sec><tp:treatment-sec sec-type="description" id="SECID0EERBM"><title>Culture characteristics.</title><p>Colonies on PDA reaching 2.5–3.0 cm in two weeks at 28 ± 2 °C, medium dense, raised, flat, floccose to fluffy, velvety, irregular edge, gold brown at the center, pale brown, with conidiophores forming on the surface of the medium, carrying slimy olivaceous green from above; brown to pale luteous from the reverse. The conidia producing on PDA after three weeks: Conidiophores 30–80 × 3.5–5.5 µm (av. 46 × 4 μm, n = 30), most similar with the above description, 0–2-septate, unbranched or branched, bearing 2–10 conidiogenous cells at the tip. Conidiogenous cells 9–17 × 4.5–7.5 µm (av. 12 × 5.5 μm, n = 30), most similar to those on natural substrate. Conidia 6.5–10 × 3–6.5 µm (av. 8 × 5 μm, n = 30), often aggregated as large, slimy, glistening, blackheads, initially hyaline to olivaceous green, oblong, obovoid to subglobose, becoming black-brown, globose, smooth to verruculose.</p></tp:treatment-sec><tp:treatment-sec sec-type="material" id="SECID0EJRBM"><title>Material examined.</title><p>China • Guangdong Province, Guangzhou City, Zhongkai University of Agriculture and Engineering (<named-content xmlns:xlink="http://www.w3.org/1999/xlink" content-type="dwc:verbatimCoordinates" xlink:type="simple"><named-content content-type="geo-json" specific-use="{&#34;type&#34;:&#34;Point&#34;,&#34;coordinates&#34;:[113.282400,23.106430]}" id="NCID0ESRBM" xlink:type="simple">23.10643°N, 113.28240°E</named-content></named-content>, 20 m), on dead leaf of <italic><tp:taxon-name><tp:taxon-name-part taxon-name-part-type="genus" reg="Agave">Agave</tp:taxon-name-part><tp:taxon-name-part taxon-name-part-type="species" reg="sisalana">sisalana</tp:taxon-name-part></tp:taxon-name></italic> Perr. ex Engelm. (<tp:taxon-name><tp:taxon-name-part taxon-name-part-type="family">Agavaceae</tp:taxon-name-part></tp:taxon-name>), 17 November 2021, C.F. Liao &amp; Y.H. Yang, SR09A (<abbrev xmlns:xlink="http://www.w3.org/1999/xlink" content-type="institution" xlink:title="Mycological Herbarium of Zhongkai University of Agriculture and Engineering" id="ABBRID0EHSBM" xlink:type="simple">MHZU</abbrev> 23-0252, new host record) • living culture, <abbrev xmlns:xlink="http://www.w3.org/1999/xlink" content-type="institution" xlink:title="Zhongkai University of Agriculture and Engineering Culture Collection" id="ABBRID0EMSBM" xlink:type="simple">ZHKUCC</abbrev> 23-1007 • <italic>ibid</italic>., living culture <abbrev xmlns:xlink="http://www.w3.org/1999/xlink" content-type="institution" xlink:title="Zhongkai University of Agriculture and Engineering Culture Collection" id="ABBRID0ETSBM" xlink:type="simple">ZHKUCC</abbrev> 23-1008.</p></tp:treatment-sec><tp:treatment-sec sec-type="distribution" id="SECID0EYSBM"><title>Known distribution.</title><p>• Canada, Cuba, India, Nigeria, and Pakistan (<xref ref-type="bibr" rid="B13">Ellis 1971</xref>; <xref ref-type="bibr" rid="B30">Jong and Davis 1976</xref>); • China (this study); Japan (<xref ref-type="bibr" rid="B25">Iwama et al. 2022</xref>); • New Guinea; Zaria (<xref ref-type="bibr" rid="B30">Jong and Davis 1976</xref>); • Thailand (<xref ref-type="bibr" rid="B35">Lin et al. 2016</xref>; <xref ref-type="bibr" rid="B47">Samarakoon et al. 2021</xref>); • Sudan (<xref ref-type="bibr" rid="B38">Lombard et al. 2016</xref>).</p></tp:treatment-sec><tp:treatment-sec sec-type="Known hosts/substrates" id="SECID0E1TBM"><title>Known hosts/substrates.</title><p><italic><tp:taxon-name><tp:taxon-name-part taxon-name-part-type="genus" reg="Agave">Agave</tp:taxon-name-part><tp:taxon-name-part taxon-name-part-type="species" reg="sisalana">sisalana</tp:taxon-name-part></tp:taxon-name></italic> (this study), <italic><tp:taxon-name><tp:taxon-name-part taxon-name-part-type="genus" reg="Arachishypogaea">Arachishypogaea</tp:taxon-name-part><tp:taxon-name-part taxon-name-part-type="species" reg="rhizosphere">rhizosphere</tp:taxon-name-part></tp:taxon-name></italic>, soil (<xref ref-type="bibr" rid="B30">Jong and Davis 1976</xref>), <italic><tp:taxon-name><tp:taxon-name-part taxon-name-part-type="genus" reg="Castanopsis">Castanopsis</tp:taxon-name-part><tp:taxon-name-part taxon-name-part-type="species" reg="cuspidata">cuspidata</tp:taxon-name-part></tp:taxon-name></italic> var. <tp:taxon-name><tp:taxon-name-part taxon-name-part-type="genus" reg="Castanopsis"/><tp:taxon-name-part taxon-name-part-type="species" reg="cuspidata"/><tp:taxon-name-part taxon-name-part-type="variety" reg="sieboldii">sieboldii</tp:taxon-name-part></tp:taxon-name> (<xref ref-type="bibr" rid="B25">Iwama et al. 2022</xref>), dead plants, paper, seeds, and textiles (<xref ref-type="bibr" rid="B13">Ellis 1971</xref>), decaying shrubs, wood (<xref ref-type="bibr" rid="B35">Lin et al. 2016</xref>), <italic><tp:taxon-name><tp:taxon-name-part taxon-name-part-type="other" reg="Musa">Musa</tp:taxon-name-part></tp:taxon-name></italic> sp. (<xref ref-type="bibr" rid="B47">Samarakoon et al. 2021</xref>), soil in <italic><tp:taxon-name><tp:taxon-name-part taxon-name-part-type="genus" reg="Mangifera">Mangifera</tp:taxon-name-part></tp:taxon-name></italic> field (<xref ref-type="bibr" rid="B38">Lombard et al. 2016</xref>).</p></tp:treatment-sec><tp:treatment-sec sec-type="notes" id="SECID0EHWBM"><title>Notes.</title><p><italic><tp:taxon-name><tp:taxon-name-part taxon-name-part-type="genus" reg="Stachybotrys">Stachybotrys</tp:taxon-name-part><tp:taxon-name-part taxon-name-part-type="species" reg="microsporus">microsporus</tp:taxon-name-part></tp:taxon-name></italic> (<abbrev xmlns:xlink="http://www.w3.org/1999/xlink" content-type="institution" xlink:title="Zhongkai University of Agriculture and Engineering Culture Collection" id="ABBRID0EYWBM" xlink:type="simple">ZHKUCC</abbrev> 23-1007, <abbrev xmlns:xlink="http://www.w3.org/1999/xlink" content-type="institution" xlink:title="Zhongkai University of Agriculture and Engineering Culture Collection" id="ABBRID0E4WBM" xlink:type="simple">ZHKUCC</abbrev> 23-1008) formed a subclade with the type and other strains of <italic><tp:taxon-name><tp:taxon-name-part taxon-name-part-type="genus" reg="Stachybotrys">St.</tp:taxon-name-part><tp:taxon-name-part taxon-name-part-type="species" reg="microsporus">microsporus</tp:taxon-name-part></tp:taxon-name></italic> with 100% <abbrev xmlns:xlink="http://www.w3.org/1999/xlink" xlink:title="maximum likelihood" id="ABBRID0ESXBM" xlink:type="simple">ML</abbrev> and 1.00 BYPP (Fig. <xref ref-type="fig" rid="F1">1</xref>). Our collection has similar morphs to <italic><tp:taxon-name><tp:taxon-name-part taxon-name-part-type="genus" reg="Stachybotrys">St.</tp:taxon-name-part><tp:taxon-name-part taxon-name-part-type="species" reg="microsporus">microsporus</tp:taxon-name-part></tp:taxon-name></italic> described by <xref ref-type="bibr" rid="B30">Jong and Davis (1976)</xref>, <xref ref-type="bibr" rid="B35">Lin et al. (2016)</xref>, and <xref ref-type="bibr" rid="B47">Samarakoon et al. (2021)</xref> by having irregularly branched conidiophores with tapering apices, monophialidic, discrete conidiogenous cells, unicellular, globose, roughened, and black conidia. <italic><tp:taxon-name><tp:taxon-name-part taxon-name-part-type="genus" reg="Stachybotrys">Stachybotrys</tp:taxon-name-part><tp:taxon-name-part taxon-name-part-type="species" reg="microsporus">microsporus</tp:taxon-name-part></tp:taxon-name></italic> has been reported from forest soil in New Guinea (<xref ref-type="bibr" rid="B30">Jong and Davis 1976</xref>), on decaying wood in Thailand (<xref ref-type="bibr" rid="B30">Jong and Davis 1976</xref>), and on dead leaf petiole of <italic><tp:taxon-name><tp:taxon-name-part taxon-name-part-type="other" reg="Musa">Musa</tp:taxon-name-part></tp:taxon-name></italic> sp. in Thailand (<xref ref-type="bibr" rid="B47">Samarakoon et al. 2021</xref>). We report <italic><tp:taxon-name><tp:taxon-name-part taxon-name-part-type="genus" reg="Stachybotrys">St.</tp:taxon-name-part><tp:taxon-name-part taxon-name-part-type="species" reg="microsporus">microsporus</tp:taxon-name-part></tp:taxon-name></italic> here as a new host record on <italic><tp:taxon-name><tp:taxon-name-part taxon-name-part-type="genus" reg="Agave">Agave</tp:taxon-name-part><tp:taxon-name-part taxon-name-part-type="species" reg="sisalana">sisalana</tp:taxon-name-part></tp:taxon-name></italic> in China.</p></tp:treatment-sec><tp:treatment-sec><!--Section generated to contain objects referenced in tp:taxon-treatment.--><fig id="F1" position="float" orientation="portrait"><object-id xmlns:xlink="http://www.w3.org/1999/xlink" content-type="doi" xlink:type="simple">10.3897/mycokeys.114.139325.figure1</object-id><object-id xmlns:xlink="http://www.w3.org/1999/xlink" content-type="arpha" xlink:type="simple">6A65CE46-83A1-589C-8DB5-C28B9C7C2D0C</object-id><label>Figure 1.</label><caption><p>Phylogram generated from maximum likelihood analysis (RAxML) of strains in <tp:taxon-name><tp:taxon-name-part taxon-name-part-type="family">Stachybotryaceae</tp:taxon-name-part></tp:taxon-name> based on the combined <italic><abbrev xmlns:xlink="http://www.w3.org/1999/xlink" xlink:title="calmodulin" id="ABBRID0ESEHK" xlink:type="simple">cmdA</abbrev></italic>, <abbrev xmlns:xlink="http://www.w3.org/1999/xlink" xlink:title="internal transcribed spacer" id="ABBRID0EWEHK" xlink:type="simple">ITS</abbrev>, <abbrev xmlns:xlink="http://www.w3.org/1999/xlink" xlink:title="large subunit nuclear rDNA" id="ABBRID0E1EHK" xlink:type="simple">LSU</abbrev>, <italic><abbrev xmlns:xlink="http://www.w3.org/1999/xlink" xlink:title="RNA polymerase II second largest subunit" id="ABBRID0E6EHK" xlink:type="simple">rpb2</abbrev></italic>, <italic><abbrev xmlns:xlink="http://www.w3.org/1999/xlink" xlink:title="partial translation elongation factor 1-α" id="ABBRID0EEFHK" xlink:type="simple">tef1-α</abbrev></italic>, and <italic><abbrev xmlns:xlink="http://www.w3.org/1999/xlink" xlink:title="β-tubulin" id="ABBRID0EJFHK" xlink:type="simple">tub2</abbrev></italic> sequence data. Maximum likelihood bootstrap values ≥ 70% (<abbrev xmlns:xlink="http://www.w3.org/1999/xlink" xlink:title="maximum likelihood" id="ABBRID0ENFHK" xlink:type="simple">ML</abbrev>) and Bayesian posterior probabilities ≥ 0.90 (<abbrev xmlns:xlink="http://www.w3.org/1999/xlink" xlink:title="maximum likelihood" id="ABBRID0ERFHK" xlink:type="simple">ML</abbrev>/BYPP) are provided at the nodes. The tree is rooted with <italic><tp:taxon-name><tp:taxon-name-part taxon-name-part-type="genus" reg="Fusarium">Fusarium</tp:taxon-name-part><tp:taxon-name-part taxon-name-part-type="species" reg="sambucinum">sambucinum</tp:taxon-name-part></tp:taxon-name></italic> strains CBS 136.24 and CBS 146.95. The hyphen (-) represents support values &lt; 70% <abbrev xmlns:xlink="http://www.w3.org/1999/xlink" xlink:title="maximum likelihood" id="ABBRID0EAGHK" xlink:type="simple">ML</abbrev> and &lt; 0.90 BYPP. The ex-type strains are denoted as “<sup>T</sup>”, while the newly isolated strains are highlighted in blue.</p></caption><graphic xmlns:xlink="http://www.w3.org/1999/xlink" xlink:href="mycokeys-114-299-g001.jpg" position="float" orientation="portrait" xlink:type="simple" id="oo_1269926.jpg"><uri content-type="original_file" xlink:type="simple">https://binary.pensoft.net/fig/1269926</uri></graphic></fig></tp:treatment-sec><ref-list><ref id="B13"><mixed-citation xmlns:xlink="http://www.w3.org/1999/xlink" xlink:type="simple"><person-group><name name-style="western"><surname>Ellis</surname><given-names>MB</given-names></name></person-group> (<year>1971</year>) Dematiaceous hyphomycetes. Commonwealth Mycological Institute, Kew, Surrey, England, 7–12. <ext-link xlink:href="10.1079/9780851986180.0000" ext-link-type="doi" xlink:type="simple">https://doi.org/10.1079/9780851986180.0000</ext-link></mixed-citation></ref><ref id="B30"><mixed-citation xmlns:xlink="http://www.w3.org/1999/xlink" xlink:type="simple"><person-group><name name-style="western"><surname>Jong</surname><given-names>SC</given-names></name><name name-style="western"><surname>Davis</surname><given-names>EE</given-names></name></person-group> (<year>1976</year>) <article-title>Contributions to the knowledge of <italic><tp:taxon-name><tp:taxon-name-part taxon-name-part-type="genus">Stachybotrys</tp:taxon-name-part></tp:taxon-name></italic> and <italic><tp:taxon-name><tp:taxon-name-part taxon-name-part-type="genus">Memnoniella</tp:taxon-name-part></tp:taxon-name></italic> in culture.</article-title><source>Mycotaxon</source><volume>3</volume>: <fpage>409</fpage>–<lpage>485</lpage>.</mixed-citation></ref><ref id="B25"><mixed-citation xmlns:xlink="http://www.w3.org/1999/xlink" xlink:type="simple"><person-group><name name-style="western"><surname>Iwama</surname><given-names>R</given-names></name><name name-style="western"><surname>Sasano</surname><given-names>Y</given-names></name><name name-style="western"><surname>Hiramatsu</surname><given-names>T</given-names></name><name name-style="western"><surname>Otake</surname><given-names>S</given-names></name><name name-style="western"><surname>Suzuki</surname><given-names>E</given-names></name><name name-style="western"><surname>Hasumi</surname><given-names>K</given-names></name></person-group> (<year>2022</year>) <article-title>Amine-Regulated pri-SMTP oxidation in SMTP biosynthesis in <italic><tp:taxon-name><tp:taxon-name-part taxon-name-part-type="genus">Stachybotrys</tp:taxon-name-part></tp:taxon-name></italic>: Possible implication in nitrogen acquisition.</article-title><source>Journal of <tp:taxon-name><tp:taxon-name-part taxon-name-part-type="kingdom">Fungi</tp:taxon-name-part></tp:taxon-name></source><volume>8</volume>(<issue>9</issue>): <fpage>975</fpage>. <ext-link xlink:href="10.3390/jof8090975" ext-link-type="doi" xlink:type="simple">https://doi.org/10.3390/jof8090975</ext-link></mixed-citation></ref><ref id="B35"><mixed-citation xmlns:xlink="http://www.w3.org/1999/xlink" xlink:type="simple"><person-group><name name-style="western"><surname>Lin</surname><given-names>CG</given-names></name><name name-style="western"><surname>McKenzie</surname><given-names>EHC</given-names></name><name name-style="western"><surname>Bhat</surname><given-names>DJ</given-names></name><name name-style="western"><surname>Ran</surname><given-names>SF</given-names></name><name name-style="western"><surname>Chen</surname><given-names>Y</given-names></name><name name-style="western"><surname>Hyde</surname><given-names>KD</given-names></name><name name-style="western"><surname>Li</surname><given-names>DW</given-names></name><name name-style="western"><surname>Wang</surname><given-names>Y</given-names></name></person-group> (<year>2016</year>) <article-title><tp:taxon-name><tp:taxon-name-part taxon-name-part-type="genus">Stachybotrys</tp:taxon-name-part></tp:taxon-name>-like taxa from karst areas and a checklist of stachybotrys-like species from Thailand.</article-title><source>Mycosphere</source><volume>7</volume>(<issue>9</issue>): <fpage>1273</fpage>–<lpage>1291</lpage>. <ext-link xlink:href="10.5943/mycosphere/7/9/3" ext-link-type="doi" xlink:type="simple">https://doi.org/10.5943/mycosphere/7/9/3</ext-link></mixed-citation></ref><ref id="B47"><mixed-citation xmlns:xlink="http://www.w3.org/1999/xlink" xlink:type="simple"><person-group><name name-style="western"><surname>Samarakoon</surname><given-names>BC</given-names></name><name name-style="western"><surname>Wanasinghe</surname><given-names>DN</given-names></name><name name-style="western"><surname>Phookamsak</surname><given-names>R</given-names></name><name name-style="western"><surname>Bhat</surname><given-names>DJ</given-names></name><name name-style="western"><surname>Chomnunti</surname><given-names>P</given-names></name><name name-style="western"><surname>Karunarathna</surname><given-names>SC</given-names></name><name name-style="western"><surname>Lumyong</surname><given-names>S</given-names></name></person-group> (<year>2021</year>) <article-title><italic><tp:taxon-name><tp:taxon-name-part taxon-name-part-type="genus">Stachybotrys</tp:taxon-name-part><tp:taxon-name-part taxon-name-part-type="species">musae</tp:taxon-name-part></tp:taxon-name></italic> sp. nov., <italic><tp:taxon-name><tp:taxon-name-part taxon-name-part-type="genus">S.</tp:taxon-name-part><tp:taxon-name-part taxon-name-part-type="species">microsporus</tp:taxon-name-part></tp:taxon-name></italic>, and <italic><tp:taxon-name><tp:taxon-name-part taxon-name-part-type="genus">Memnoniella</tp:taxon-name-part><tp:taxon-name-part taxon-name-part-type="species">levispora</tp:taxon-name-part></tp:taxon-name></italic> (<tp:taxon-name><tp:taxon-name-part taxon-name-part-type="family">Stachybotryaceae</tp:taxon-name-part></tp:taxon-name>, <tp:taxon-name><tp:taxon-name-part taxon-name-part-type="order">Hypocreales</tp:taxon-name-part></tp:taxon-name>) found on bananas in China and Thailand.</article-title><source>Life</source><volume>11</volume>(<issue>4</issue>): <fpage>323</fpage>. <ext-link xlink:href="10.3390/life11040323" ext-link-type="doi" xlink:type="simple">https://doi.org/10.3390/life11040323</ext-link></mixed-citation></ref><ref id="B38"><mixed-citation xmlns:xlink="http://www.w3.org/1999/xlink" xlink:type="simple"><person-group><name name-style="western"><surname>Lombard</surname><given-names>L</given-names></name><name name-style="western"><surname>Houbraken</surname><given-names>J</given-names></name><name name-style="western"><surname>Decock</surname><given-names>C</given-names></name><name name-style="western"><surname>Samson</surname><given-names>RA</given-names></name><name name-style="western"><surname>Meijer</surname><given-names>M</given-names></name><name name-style="western"><surname>Réblová</surname><given-names>M</given-names></name><name name-style="western"><surname>Groenewald</surname><given-names>JZ</given-names></name><name name-style="western"><surname>Crous</surname><given-names>PW</given-names></name></person-group> (<year>2016</year>) Generic hyper-diversity in <tp:taxon-name><tp:taxon-name-part taxon-name-part-type="family">Stachybotriaceae</tp:taxon-name-part></tp:taxon-name>. Persoonia 36(1): 156–246. <ext-link xlink:href="10.3767/003158516X691582" ext-link-type="doi" xlink:type="simple">https://doi.org/10.3767/003158516X691582</ext-link></mixed-citation></ref></ref-list></tp:taxon-treatment>
